# Supplementary material for: A plant DNA virus replicates in the salivary glands of its insect vector via recruitment of host DNA synthesis machinery
Source: Proc Natl Acad Sci U S A. 2020 Jul 7;117(29):16928–37. doi: 10.1073/pnas.1820132117 (PMC7382290; doi:10.1073/pnas.1820132117)
Supplement: Supplementary File [file pnas.1820132117.sd01.xlsx]

## Sheet: TYLCV
Dataset S1a. Proteomic data of TYLCV proteins in PSG of viruliferous whiteflies identified by mass spectrometry
Accession*	Protein description	Coverage	Unique Peptides	Peptides	PSMs	Sequence	PSMs	Modifications	XCorr	Charge	MH+ [Da]	AAs	MW [kDa]	calc. pI
CAK54962.1	TYLCV V1 protein (coat protein)	23.64	8	8	11	VWMDENIKK	1		1.34193	2	1162.59	258	30.0812	10.0815
						HTGIVRcVSDVTR	1	C7(Carbamidomethyl)	1.14151	2	1499.79
						FqVmRK	2	Q2(Deamidated); M4(Oxidation)	1.12126	2	825.418
						EqALVKR	3	Q2(Deamidated)	1.09518	2	844.501
						KFHATVIGGPSGmK	1	M13(Oxidation)	1.09308	2	1445.74
						SIYFLGKVWMDEnIK	1	N13(Deamidated)	0.969962	2	1843.94
						FHATVIGGPSGMK	1		0.929008	2	1301.66
						NDLRDR	1		0.917746	2	788.393
CAK54961.1	TYLCV V2 protein	12.07	1	1	3	qPIqQPcccPHcPR	2	Q1(Deamidated); Q4(Deamidated); C7(Carbamidomethyl); C8(Carbamidomethyl); C9(Carbamidomethyl); C12(Carbamidomethyl)	1.05635	2	1839.76	116	13.4517	7.13721
						qPIQQPcccPHcPR	1	Q1(Deamidated); C7(Carbamidomethyl); C8(Carbamidomethyl); C9(Carbamidomethyl); C12(Carbamidomethyl)	1.03255	2	1838.77
CAK54965.1	TYLCV C1 protein (replication-associated protein)	24.37	11	11	59	DWqSnTKYGKPIqIK	4	Q3(Deamidated); N5(Deamidated); Q13(Deamidated)	2.02345	2	1808.91	357	40.7074	7.04932
						NQRFFDLVSPNR	19		1.3949	2	1492.75
						NqRFFDLVSPnR	2	Q2(Deamidated); N11(Deamidated)	1.22218	2	1494.71
						DGDFIDFGVFQIDSR	5		1.18818	2	1730.79
						NLETPTNK	5		1.16363	2	916.479
						TGKTMWAR	1		1.07052	2	950.486
						NLETPTnKK	12	N7(Deamidated)	1.0481	2	1045.54
						nQRFFDLVSPNR	5	N1(Deamidated)	1.04572	2	1493.73
						SEALNILK	1		1.0352	2	887.506
						EFMGAqR	1	Q6(Deamidated)	0.992783	2	839.382
						nqRFFDLVSPnR	1	N1(Deamidated); Q2(Deamidated); N11(Deamidated)	0.969049	2	1495.71
						SEALnILKEKAPK	1	N5(Deamidated)	0.941272	2	1441.8
						EEALSQLK	1		0.935847	2	917.495
						EFMGAqRDWQSNTK	1	Q6(Deamidated)	0.921897	2	1698.77
CAK54964.1	TYLCV C2 protein	6.67	1	1	2	QSPLFQDNR	2		1.17495	2	1104.53	135	15.6095	8.38232
CAK54966.1	TYLCV C4 protein	29.9	3	3	8	MGnHISMcLSnSK	2	N3(Deamidated); C8(Carbamidomethyl); N11(Deamidated)	1.2366	2	1480.61	97	11.0916	10.4917
						mGNHISMcLSnSK	3	M1(Oxidation); C8(Carbamidomethyl); N11(Deamidated)	1.22481	2	1495.64
						MGNHISMcLSNSKANTnVR	1	C8(Carbamidomethyl); N17(Deamidated)	0.980316	2	2134.96
						MGNHISmcLSNSK	1	M7(Oxidation); C8(Carbamidomethyl)	0.947491	2	1494.64
						AqQmSRPTWR	1	Q2(Deamidated); M4(Oxidation)	0.939649	2	1277.59
*GenBank accession number

## Sheet: PaLCuCNV
Dataset S1b. Proteomic data of PaLCuCNV protein in PSG of viruliferous whiteflies identified by mass spectrometry
Accession*	Protein description	Coverage	Unique Peptides	Peptides	PSMs	Sequence	PSMs	Modifications	XCorr	Charge	MH+ [Da]	AAs	MW [kDa]	calc. pI
CAX53748.1	PaLCuCNV V1 protein (coat protein)	17.12	4	4	11	HDVSHVGK	3		1.30397	2	878.44	257	29.8101	10.0229
						SWVnRPMYRKPRMYR	1	N4(Deamidated)	1.24217	2	2041.02
						IWMDEnIKTK	3	N6(Deamidated)	1.21952	2	1278.63
						IWMDENIKTK	3		0.977264	2	1277.66
						nDNRDRFQVLR	1	N1(Deamidated)	0.90323	2	1433.72
*GenBank accession number
