# Supplementary material for: A plant DNA virus replicates in the salivary glands of its insect vector via recruitment of host DNA synthesis machinery
Source: Proc Natl Acad Sci U S A. 2020 Jul 7;117(29):16928–37. doi: 10.1073/pnas.1820132117 (PMC7382290; doi:10.1073/pnas.1820132117)
Supplement: Supplementary File [file pnas.1820132117.sd02.xlsx]

## Sheet: TYLCV VS Non-V
Dataset S2a. Differentially expressed genes in PSG from whiteflies viruliferous for TYLCV compared to that from non-viruliferous (Non-V) whiteflies
Gene ID	TYLCV_count	TYLCV_normalize	Non-V_count	Non-V_normalize	FoldChange	Log2FoldChange	P value	Up/Down	NR:Description	Pfam:pfam_Name	Pfam:pfam_Description	GO:biological_process	GO:cellular_component	GO:molecular_function	KEGG:KO	KEGG:Description
Bta10911	729444	56041.1	249908	18001.1	3.1132	1.6384	0	up	PREDICTED: uncharacterized protein LOC100159632 isoform X2 [Acyrthosiphon pisum]	GMC_oxred_C	GMC oxidoreductase. This domain found associated with pfam00732.	.	GO:0005576|extracellular region;	GO:0050660|flavin adenine dinucleotide binding;GO:0016614|oxidoreductase activity, acting on CH-OH group of donors;	K00108	betA, CHDH; choline dehydrogenase [EC:1.1.99.1]
Bta08493	221313	17002.9	110195	7937.46	2.1421	1.09903	0	up	catalase [Azumapecten farreri]	Catalase	Catalase.	GO:0042744|hydrogen peroxide catabolic process;GO:0006979|response to oxidative stress;	GO:0005777|peroxisome;	GO:0004096|catalase activity;GO:0020037|heme binding;GO:0046872|metal ion binding;	.	.
Bta14024	205487	15787	101714	7326.57	2.15476	1.10753	0	up	PREDICTED: aggrecan core protein isoform X2 [Equus caballus]	RP1-2	Tubuliform egg casing silk strands structural domain. Spiders use fibroins to make silk strands. This family includes tubuliform silk fibroins which are used to protect egg cases. This domain is a structural domain which is found in repeats of up to 20 in many individuals (although this is not necessarily the case). RP1 makes up structural domains in the N terminal while RP2 makes up structural d…	.	.	.	.	.
Bta05871	84	6.45349	38261	2755.98	0.00234163	-8.73827	0	down	PREDICTED: collagen alpha-1(XII) chain-like [Amphimedon queenslandica]	VWA	von Willebrand factor type A domain.	.	.	.	.	.
Bta14451	43552	3345.98	97714	7038.44	0.475386	-1.07283	0	down	.	mit_SMPDase	Mitochondrial-associated sphingomyelin phosphodiesterase. The GO annotation for this family indicates that it is a single-pass membrane protein, and it appears to be found in mitochondrial membranes. Sphingolipids play important roles in regulating cellular responses, and although mitochondria contain sphingolipids, direct regulation of their levels in mitochondria or mitochondria-associated memb…	.	.	.	.	.
Bta07853	41583	3194.71	92516	6664.02	0.479396	-1.06071	0	down	vitellogenin [Bemisia tabaci]	VWD	von Willebrand factor type D domain. Luciferin-2-monooxygenase from Vargula hilgendorfii contains a vwd domain. Its function is unrelated but the similarity is very strong by several methods.	.	GO:0005576|extracellular region;	GO:0005319|lipid transporter activity;GO:0045735|nutrient reservoir activity;	.	.
Bta12158	14801	1137.12	600	43.2186	26.3109	4.71759	0	up	hemocyanin subunit, putative [Pediculus humanus corporis]	Hemocyanin_C	Hemocyanin, ig-like domain. This family includes arthropod hemocyanins and insect larval storage proteins.	.	.	GO:0045735|nutrient reservoir activity;	.	.
Bta03435	42363	3254.63	91410	6584.36	0.494297	-1.01655	0	down	.	TAF1_subA	TAF RNA Polymerase I subunit A. TATA box binding protein associated factor RNA Polymerase I subunit A is found in eukaryotes and is encoded by the gene TAF1A in humans. Its function is to aid transcription of DNA into RNA by binding to the promoter at the -10 TATA box site. It is a component of the transcription factor SL1/TIF-IB complex, involved in PIC assembly (preinitiation complex) during RN…	.	.	.	.	.
Bta05693	385	29.5785	13383	963.991	0.0306833	-5.0264	0	down	PREDICTED: aggrecan core protein isoform X2 [Equus caballus]	RP1-2	Tubuliform egg casing silk strands structural domain. Spiders use fibroins to make silk strands. This family includes tubuliform silk fibroins which are used to protect egg cases. This domain is a structural domain which is found in repeats of up to 20 in many individuals (although this is not necessarily the case). RP1 makes up structural domains in the N terminal while RP2 makes up structural d…	.	.	.	.	.
Bta10322	42652	3276.83	17404	1253.63	2.61388	1.38619	0	up	Transforming growth factor-beta-induced protein ig-h3 [Zootermopsis nevadensis]	Fasciclin	Fasciclin domain. This extracellular domain is found repeated four times in grasshopper fasciclin I as well as in proteins from mammals, sea urchins, plants, yeast and bacteria.	GO:0007155|cell adhesion;GO:0008283|cell proliferation;GO:0030198|extracellular matrix organization;	GO:0005615|extracellular space;GO:0005578|proteinaceous extracellular matrix;	GO:0050839|cell adhesion molecule binding;GO:0050840|extracellular matrix binding;	.	.
Bta03301	28247	2170.14	62416	4495.89	0.482694	-1.05082	0	down	.	CENP-T	Centromere kinetochore component CENP-T. CENP-T is a family of vertebral kinetochore proteins that associates directly with CENP-W. The N-terminus of CENP-T proteins interacts directly with the Ndc80 complex in the outer kinetochore. Importantly, the CENP-T-W complex does not directly associate with CENP-A, but with histone H3 in the centromere region. CENP-T and -W form a hetero-tetramer with CE…	.	.	.	.	.
Bta09538	15440	1186.21	2494	179.645	6.60307	2.72314	0	up	.	SpecificRecomb	Site-specific recombinase. Members of this family of bacterial proteins are found in various putative site-specific recombinase transmembrane proteins.	.	.	.	.	.
Bta07221	23851	1832.41	7833	564.219	3.24768	1.69941	0	up	cytochrome P450 CYP6CM1vB [Bemisia tabaci]	p450	Cytochrome P450. Cytochrome P450s are haem-thiolate proteins involved in the oxidative degradation of various compounds. They are particularly well known for their role in the degradation of environmental toxins and mutagens. They can be divided into 4 classes, according to the method by which electrons from NAD(P)H are delivered to the catalytic site. Sequence conservation is relatively low with…	GO:0046701|insecticide catabolic process;GO:0046680|response to DDT;	GO:0005789|endoplasmic reticulum membrane;GO:0031090|organelle membrane;	GO:0020037|heme binding;GO:0005506|iron ion binding;GO:0004497|monooxygenase activity;GO:0016491|oxidoreductase activity;GO:0016705|oxidoreductase activity, acting on paired donors, with incorporation or reduction of molecular oxygen;	.	.
Bta09065	8366	642.736	647	46.6041	13.7914	3.7857	0	up	.	Retinal	Retinal protein. This family of proteins is found in the photoreceptor cells of the retina. Mutations of the gene encoding this protein have been associated with retinal disorders such as retinitis pigmentosa and late-onset progressive retinal atrophy. The function of this family of proteins is unknown, but it is likely to be important in the development and function of the retina.	.	.	.	.	.
Bta01241	8782	674.697	25796	1858.11	0.363109	-1.46153	0	down	.	Ribosomal_L28e	Ribosomal L28e protein family.	.	.	.	.	.
Bta07873	26952	2070.65	11788	849.102	2.43863	1.28607	0	up	PREDICTED: uncharacterized protein LOC103524398 [Diaphorina citri]	DUF4534	Protein of unknown function (DUF4534). This family of proteins is functionally uncharacterized. This family of proteins is found in mammals. Proteins in this family are typically between 170 and 190 amino acids in length. The protein includes the human integral membrane TMEM217 protein.	.	.	.	.	.
Bta02285	16303	1252.51	5153	371.176	3.37445	1.75465	0	up	.	DUF2486	Protein of unknown function (DUF2486). This family is made up of members from various Burkholderia spp. The function is unknown.	.	.	.	.	.
Bta08745	13859	1064.75	4005	288.484	3.69084	1.88395	0	up	.	PAT1	Topoisomerase II-associated protein PAT1. Members of this family are necessary for accurate chromosome transmission during cell division.	.	.	.	.	.
Bta15152	5851	449.516	252	18.1518	24.7642	4.63019	0	up	PREDICTED: protein O-GlcNAcase-like [Plutella xylostella]	P4Ha_N	Prolyl 4-Hydroxylase alpha-subunit, N-terminal region. The members of this family are eukaryotic proteins, and include all three isoforms of the prolyl 4-hydroxylase alpha subunit. This enzyme (EC:1.14.11.2) is important in the post-translational modification of collagen, as it catalyses the formation of 4-hydroxyproline. In vertebrates, the complete enzyme is an alpha2-beta2 tetramer; the beta-s…	.	.	GO:0046872|metal ion binding;	.	.
Bta04675	6234	478.941	27	1.94484	246.263	7.94405	0	up	.	.	.	.	.	.	.	.
Bta04376	4016	308.538	14141	1018.59	0.302907	-1.72305	0	down	.	MIP-T3	Microtubule-binding protein MIP-T3. This protein, which interacts with both microtubules and TRAF3 (tumor necrosis factor receptor-associated factor 3), is conserved from worms to humans. The N-terminal region is the microtubule binding domain and is well-conserved; the C-terminal 100 residues, also well-conserved, constitute the coiled-coil region which binds to TRAF3. The central region of the …	.	.	.	.	.
Bta00604	3960	304.236	13070	941.446	0.323158	-1.62969	0	down	PREDICTED: repressed by EFG1 protein 1-like isoform X2 [Plutella xylostella]	CAP	Cysteine-rich secretory protein family. This is a large family of cysteine-rich secretory proteins, antigen 5, and pathogenesis-related 1 proteins (CAP) that are found in a wide range of organisms, including prokaryotes and non-vertebrate eukaryotes, The nine subfamilies of the mammalian CAP 'super'family include: the human glioma pathogenesis-related 1 (GLIPR1), Golgi associated pathogenesis rel…	GO:0010634|positive regulation of epithelial cell migration;GO:0010718|positive regulation of epithelial to mesenchymal transition;GO:0070374|positive regulation of ERK1 and ERK2 cascade;	GO:0070062|extracellular exosome;GO:0000139|Golgi membrane;	GO:0042803|protein homodimerization activity;	.	.
Bta14834	3930	301.931	12908	929.777	0.324735	-1.62267	0	down	.	VSG_B	Trypanosomal VSG domain. This family represents the B-type variant surface glycoproteins from trypanosomal parasites. This family is related to pfam00913.	.	.	.	.	.
Bta14302	7911	607.78	19620	1413.25	0.430059	-1.21739	0	down	PREDICTED: uncharacterized protein LOC103505491 isoform X1 [Diaphorina citri]	DUF2878	Protein of unknown function (DUF2878). This bacterial family of proteins has no known function. Some members annotate the proteins as the permease component of a Mn2+/Zn2+ transport system however this cannot be confirmed.	.	.	.	.	.
Bta02553	925	71.0652	6335	456.317	0.155737	-2.68282	0	down	cathepsin B, partial [Riptortus pedestris]	Peptidase_C1	Papain family cysteine protease.	GO:0051603|proteolysis involved in cellular protein catabolic process;	GO:0005615|extracellular space;GO:0005764|lysosome;	GO:0004197|cysteine-type endopeptidase activity;	K01363	CTSB; cathepsin B [EC:3.4.22.1]
Bta08241	3731	286.642	11761	847.157	0.338358	-1.56338	0	down	.	DUF1510	Protein of unknown function (DUF1510). This family consists of several hypothetical bacterial proteins of around 200 residues in length. The function of this family is unknown.	.	.	.	.	.
Bta04757	6842	525.652	16906	1217.76	0.431656	-1.21205	0	down	.	Pneumo_att_G	Pneumovirinae attachment membrane glycoprotein G.	.	.	.	.	.
Bta08240	4621	355.019	12980	934.963	0.379714	-1.39701	0	down	.	YscJ_FliF	Secretory protein of YscJ/FliF family. This family includes proteins that are related to the YscJ lipoprotein, and the amino terminus of FliF, the flageller M-ring protein. The members of the YscJ family are thought to be involved in secretion of several proteins. The FliF protein ring is thought to be part of the export apparatus for flageller proteins, based on the similarity to YscJ proteins.	.	.	.	.	.
Bta10366	3138	241.084	9505	684.655	0.352124	-1.50584	0	down	PREDICTED: kynurenine/alpha-aminoadipate aminotransferase, mitochondrial-like [Acyrthosiphon pisum]	Aminotran_1_2	Aminotransferase class I and II.	GO:0006103|2-oxoglutarate metabolic process;GO:0009058|biosynthetic process;GO:0006536|glutamate metabolic process;GO:0070189|kynurenine metabolic process;GO:0033512|L-lysine catabolic process to acetyl-CoA via saccharopine;	GO:0005739|mitochondrion;	GO:0047536|2-aminoadipate transaminase activity;GO:0016212|kynurenine-oxoglutarate transaminase activity;GO:0030170|pyridoxal phosphate binding;	K00825	AADAT, KAT2; kynurenine/2-aminoadipate aminotransferase [EC:2.6.1.7 2.6.1.39]
Bta11845	3078	236.474	8858	638.051	0.37062	-1.43199	0	down	.	ARGLU	Arginine and glutamate-rich 1. ARGLU, arginine and glutamate-rich 1 protein family, is required for the oestrogen-dependent expression of ESR1 target genes. It functions in cooperation with MED1. The family of proteins is found in eukaryotes.	.	.	.	.	.
Bta03771	1276	98.0315	5320	383.205	0.25582	-1.9668	0	down	PREDICTED: probable G-protein coupled receptor CG31760 isoform X4 [Linepithema humile]	7tm_3	7 transmembrane sweet-taste receptor of 3 GCPR. This is a domain of seven transmembrane regions that forms the C-terminus of some subclass 3 G-coupled-protein receptors. It is often associated with a downstream cysteine-rich linker domain, NCD3G pfam07562, which is the human sweet-taste receptor, and the N-terminal domain, ANF_receptor pfam01094. The seven TM regions assemble in such a way as to …	GO:0007186|G-protein coupled receptor signaling pathway;	GO:0016021|integral component of membrane;GO:0005886|plasma membrane;	GO:0004930|G-protein coupled receptor activity;	.	.
Bta01827	7723	593.337	3045	219.335	2.70517	1.43572	0	up	PREDICTED: uncharacterized protein LOC105696891 [Orussus abietinus]	bZIP_1	bZIP transcription factor. The Pfam entry includes the basic region and the leucine zipper region.	GO:0060612|adipose tissue development;GO:0001525|angiogenesis;GO:0071230|cellular response to amino acid stimulus;GO:0071498|cellular response to fluid shear stress;GO:0071332|cellular response to fructose stimulus;GO:0042149|cellular response to glucose starvation;GO:0071333|cellular response to glucose stimulus;GO:0032869|cellular response to insulin stimulus;GO:0071353|cellular response to int…	GO:0005737|cytoplasm;GO:0005783|endoplasmic reticulum;GO:0005789|endoplasmic reticulum membrane;GO:0016021|integral component of membrane;GO:0005634|nucleus;	GO:0031490|chromatin DNA binding;GO:0001047|core promoter binding;GO:0001158|enhancer sequence-specific DNA binding;GO:0046982|protein heterodimerization activity;GO:0000977|RNA polymerase II regulatory region sequence-specific DNA binding;GO:0000981|RNA polymerase II transcription factor activity, sequence-specific DNA binding;GO:0003700|transcription factor activity, sequence-specific DNA bindi…	K09027	XBP1; X box-binding protein 1
Bta14321	2397	184.155	174	12.5334	14.6931	3.87707	0	up	Short-chain specific acyl-CoA dehydrogenase, mitochondrial [Zootermopsis nevadensis]	Acyl-CoA_dh_1	Acyl-CoA dehydrogenase, C-terminal domain. C-terminal domain of Acyl-CoA dehydrogenase is an all-alpha, four helical up-and-down bundle.	GO:0046359|butyrate catabolic process;GO:0006635|fatty acid beta-oxidation;GO:0033539|fatty acid beta-oxidation using acyl-CoA dehydrogenase;GO:0055088|lipid homeostasis;GO:0051289|protein homotetramerization;GO:0051384|response to glucocorticoid;GO:0042594|response to starvation;	GO:0005759|mitochondrial matrix;GO:0031966|mitochondrial membrane;GO:0005739|mitochondrion;	GO:0003995|acyl-CoA dehydrogenase activity;GO:0004085|butyryl-CoA dehydrogenase activity;GO:0009055|electron carrier activity;GO:0000062|fatty-acyl-CoA binding;GO:0050660|flavin adenine dinucleotide binding;	K00248	ACADS, bcd; butyryl-CoA dehydrogenase [EC:1.3.8.1]
Bta11453	5122	393.509	1491	107.398	3.66402	1.87343	0	up	PREDICTED: mediator of RNA polymerase II transcription subunit 10 [Athalia rosae]	Med10	Transcription factor subunit Med10 of Mediator complex. Med10 is one of the protein subunits of the Mediator complex, tethered to Rgr1 protein. The Mediator complex is required for the transcription of most RNA polymerase II (Pol II)-transcribed genes. Med10 specifically mediates basal-level HIS4 transcription via Gcn4, and, additionally, there is a putative requirement for Med10 in Bas2-mediated…	GO:0006351|transcription, DNA-templated;	GO:0070847|core mediator complex;GO:0016592|mediator complex;	GO:0001104|RNA polymerase II transcription cofactor activity;	K15151	MED10, NUT2; mediator of RNA polymerase II transcription subunit 10
Bta11976	5586	429.157	12433	895.562	0.479204	-1.06129	0	down	.	Hepar_II_III	Heparinase II/III-like protein. This family features sequences that are similar to a region of the Flavobacterium heparinum proteins heparinase II and heparinase III. The former is known to degrade heparin and heparan sulphate, whereas the latter predominantly degrades heparan sulphate. Both are secreted into the periplasmic space upon induction with heparin.	.	.	.	.	.
Bta13745	3620	278.114	9215	663.766	0.418995	-1.255	0	down	PREDICTED: uncharacterized protein LOC105846324, partial [Hydra vulgaris]	Hpre_diP_synt_I	Heptaprenyl diphosphate synthase component I. This family contains component I of bacterial heptaprenyl diphosphate synthase (EC:2.5.1.30) (approximately 170 residues long). This is one of the two dissociable subunits that form the enzyme, both of which are required for the catalysis of the biosynthesis of the side chain of menaquinone-7.	.	.	.	.	.
Bta13313	9155	703.353	4249	306.06	2.29809	1.20044	0	up	Eukaryotic translation initiation factor 1A, X-chromosomal [Zootermopsis nevadensis]	eIF-1a	Translation initiation factor 1A / IF-1. This family includes both the eukaryotic translation factor eIF-1A and the bacterial translation initiation factor IF-1.	.	.	GO:0044822|poly(A) RNA binding;GO:0003743|translation initiation factor activity;	K03236	EIF1A; translation initiation factor 1A
Bta11052	6907	530.646	2718	195.78	2.71041	1.43851	0	up	PREDICTED: gelsolin-like [Diaphorina citri]	Gelsolin	Gelsolin repeat.	GO:0030041|actin filament polymerization;GO:0051014|actin filament severing;GO:0045010|actin nucleation;GO:0051016|barbed-end actin filament capping;GO:0006909|phagocytosis;	GO:0005884|actin filament;GO:0005829|cytosol;GO:0005576|extracellular region;	GO:0003779|actin binding;GO:0005509|calcium ion binding;	K05768	GSN; gelsolin
Bta05546	866	66.5324	4063	292.662	0.227335	-2.13711	0	down	.	Inhibitor_I9	Peptidase inhibitor I9. This family includes the proteinase B inhibitor from Saccharomyces cerevisiae and the activation peptides from peptidases of the subtilisin family. The subtilisin propeptides are known to function as molecular chaperones, assisting in the folding of the mature peptidase, but have also been shown to act as 'temporary inhibitors'.	.	.	.	.	.
Bta09223	6626	509.057	2676	192.755	2.64095	1.40106	0	up	AAEL002956-PA [Aedes aegypti]	Citrate_synt	Citrate synthase.	GO:0005975|carbohydrate metabolic process;GO:0006101|citrate metabolic process;GO:0006099|tricarboxylic acid cycle;	GO:0005759|mitochondrial matrix;	GO:0004108|citrate (Si)-synthase activity;	K01647	CS, gltA; citrate synthase [EC:2.3.3.1]
Bta04642	9629	739.769	4779	344.236	2.14902	1.10368	0	up	MAP kinase-interacting serine/threonine-protein kinase 1 [Zootermopsis nevadensis]	Pkinase	Protein kinase domain.	GO:0035556|intracellular signal transduction;GO:0018105|peptidyl-serine phosphorylation;GO:0046777|protein autophosphorylation;GO:0006417|regulation of translation;	GO:0005737|cytoplasm;GO:0005634|nucleus;	GO:0005524|ATP binding;GO:0009931|calcium-dependent protein serine/threonine kinase activity;GO:0005516|calmodulin binding;GO:0004683|calmodulin-dependent protein kinase activity;	K04372	MKNK, MNK; MAP kinase interacting serine/threonine kinase [EC:2.7.11.1]
Bta10990	1896	145.664	5771	415.691	0.350415	-1.51286	0	down	hypothetical protein L798_10712 [Zootermopsis nevadensis]	DUF1693	Domain of unknown function (DUF1693). This family contains many hypothetical proteins. It also includes four nematode prion-like proteins. This domain has been identified as part of the nucleotidyltransferase superfamily.	GO:0030193|regulation of blood coagulation;GO:0010468|regulation of gene expression;	.	GO:0044822|poly(A) RNA binding;	.	.
Bta10276	3554	273.044	8454	608.95	0.448384	-1.15719	0	down	Fibronectin type-III domain-containing protein 3a [Zootermopsis nevadensis]	fn3	Fibronectin type III domain.	.	GO:0000139|Golgi membrane;GO:0016021|integral component of membrane;	.	.	.
Bta12634	861	66.1482	3729	268.604	0.246267	-2.02171	0	down	.	DUF443	Protein of unknown function (DUF443). Family of uncharacterized proteins.	.	.	.	.	.
Bta01238	1821	139.902	5511	396.963	0.352432	-1.50458	0	down	NADH dehydrogenase subunit 1 (mitochondrion) [Bemisia tabaci complex sp. Asia I]	Glyco_hydro_63	Mannosyl oligosaccharide glucosidase. This is a family of eukaryotic enzymes belonging to glycosyl hydrolase family 63. They catalyse the specific cleavage of the non-reducing terminal glucose residue from Glc(3)Man(9)GlcNAc(2). Mannosyl oligosaccharide glucosidase EC:3.2.1.106 is the first enzyme in the N-linked oligosaccharide processing pathway.	.	.	.	.	.
Bta00831	1852	142.284	160	11.525	12.3457	3.62594	0	up	.	DUF4503	Domain of unknown function (DUF4503). This family of proteins is found in eukaryotes. Proteins in this family are typically between 313 and 876 amino acids in length.	.	.	.	.	.
Bta04402	2785	213.964	7144	514.59	0.415795	-1.26606	0	down	PREDICTED: glucose dehydrogenase [FAD, quinone] isoform X1 [Acyrthosiphon pisum]	GMC_oxred_N	GMC oxidoreductase. This family of proteins bind FAD as a cofactor.	.	GO:0005576|extracellular region;	GO:0050660|flavin adenine dinucleotide binding;GO:0016614|oxidoreductase activity, acting on CH-OH group of donors;	K00108	betA, CHDH; choline dehydrogenase [EC:1.1.99.1]
Bta00828	1492	114.626	31	2.23296	51.3337	5.68183	0	up	.	Ribosomal_L13	Ribosomal protein L13.	.	.	.	.	.
Bta07883	6309	484.703	2781	200.318	2.41966	1.27481	0	up	Ras-related and estrogen-regulated growth inhibitor [Zootermopsis nevadensis]	Ras	Ras family. Includes sub-families Ras, Rab, Rac, Ral, Ran, Rap Ypt1 and more. Shares P-loop motif with GTP_EFTU, arf and myosin_head. See pfam00009 pfam00025, pfam00063. As regards Rab GTPases, these are important regulators of vesicle formation, motility and fusion. They share a fold in common with all Ras GTPases: this is a six-stranded beta-sheet surrounded by five alpha-helices.	GO:0030308|negative regulation of cell growth;GO:0008285|negative regulation of cell proliferation;GO:0009725|response to hormone;GO:0007264|small GTPase mediated signal transduction;	GO:0005829|cytosol;GO:0016020|membrane;GO:0005634|nucleus;	GO:0005525|GTP binding;GO:0003924|GTPase activity;	K07855	RERG; Ras-related and estrogen-regulated growth inhibitor
Bta10722	214	16.441	2084	150.113	0.109525	-3.19067	0	down	PREDICTED: serine/threonine-protein phosphatase 5 isoform X2 [Nasonia vitripennis]	PPP5	PPP5 TPR repeat region. This region is specific to the PPP5 subfamily of serine/threonine phosphatases and contains TPR repeats.	GO:0071276|cellular response to cadmium ion;GO:0070301|cellular response to hydrogen peroxide;GO:0016576|histone dephosphorylation;GO:1901215|negative regulation of neuron death;GO:0001933|negative regulation of protein phosphorylation;GO:2000324|positive regulation of glucocorticoid receptor signaling pathway;GO:0043123|positive regulation of I-kappaB kinase/NF-kappaB signaling;GO:0051291|protei…	GO:0005737|cytoplasm;GO:0005829|cytosol;GO:0043231|intracellular membrane-bounded organelle;GO:0005654|nucleoplasm;GO:0043204|perikaryon;GO:0005886|plasma membrane;GO:0043234|protein complex;GO:1990635|proximal dendrite;	GO:0043531|ADP binding;GO:0005524|ATP binding;GO:0042802|identical protein binding;GO:0046872|metal ion binding;GO:0004721|phosphoprotein phosphatase activity;GO:0003723|RNA binding;GO:0004871|signal transducer activity;	K04460	PPP5C; serine/threonine-protein phosphatase 5 [EC:3.1.3.16]
Bta02286	3409	261.904	955	68.7896	3.80732	1.92877	0	up	.	Vitellogenin_N	Lipoprotein amino terminal region. This family contains regions from: Vitellogenin, Microsomal triglyceride transfer protein and apolipoprotein B-100. These proteins are all involved in lipid transport. This family contains the LV1n chain from lipovitellin, that contains two structural domains.	.	.	.	.	.
Bta03805	3933	302.161	1262	90.9032	3.32399	1.73292	0	up	.	PSI	Plexin repeat. A cysteine rich repeat found in several different extracellular receptors. The function of the repeat is unknown. Three copies of the repeat are found Plexin. Two copies of the repeat are found in mahogany protein. A related C. elegans protein contains four copies of the repeat. The Met receptor contains a single copy of the repeat. The Pfam alignment shows 6 conserved cysteine res…	.	.	.	.	.
Bta04635	1542	118.468	4848	349.206	0.339248	-1.55959	0	down	.	DUF4547	Domain of unknown function (DUF4547). This family of proteins is found in eukaryotes. Proteins in this family are typically between 144 and 206 amino acids in length. The human member of this family is C3orf43.	.	.	.	.	.
Bta04617	2464	189.302	503	36.2316	5.22478	2.38537	0	up	PREDICTED: uncharacterized protein LOC105690495 [Athalia rosae]	SVWC	Single domain von Willebrand factor type C. SVWC is a family of single-domain von Willebrand factor type C proteins from lower eukaryotes. The canonical pattern of most von Willebrand factor type C (VWC) domains is of ten cysteines, however this family, largely but not exclusively of arthropod proteins, contains only eight. SVWC family proteins respond to environmental challenges, such as bacteri…	.	.	.	.	.
Bta05518	543	41.7172	2789	200.895	0.207657	-2.26773	0	down	sucrase precursor [Acyrthosiphon pisum]	Alpha-amylase	Alpha amylase, catalytic domain. Alpha amylase is classified as family 13 of the glycosyl hydrolases. The structure is an 8 stranded alpha/beta barrel containing the active site, interrupted by a ~70 a.a. calcium-binding domain protruding between beta strand 3 and alpha helix 3, and a carboxyl-terminal Greek key beta-barrel domain.	.	.	GO:0004558|alpha-1,4-glucosidase activity;GO:0032450|maltose alpha-glucosidase activity;	K01187	malZ; alpha-glucosidase [EC:3.2.1.20]
Bta09110	1640	125.997	4916	354.105	0.355818	-1.49079	0	down	PREDICTED: solute carrier organic anion transporter family member 5A1-like isoform X1 [Apis dorsata]	OATP	Organic Anion Transporter Polypeptide (OATP) family. This family consists of several eukaryotic Organic-Anion-Transporting Polypeptides (OATPs). Several have been identified mostly in human and rat. Different OATPs vary in tissue distribution and substrate specificity. Since the numbering of different OATPs in particular species was based originally on the order of discovery, similarly numbered O…	GO:0043252|sodium-independent organic anion transport;	GO:0005887|integral component of plasma membrane;	GO:0015347|sodium-independent organic anion transmembrane transporter activity;	K14356	SLCO5A; solute carrier organic anion transporter family, member 5A
Bta14094	1485	114.088	91	6.55482	17.4053	4.12145	0	up	.	MAD	Mitotic checkpoint protein. This family consists of several eukaryotic mitotic checkpoint (Mitotic arrest deficient or MAD) proteins. The mitotic spindle checkpoint monitors proper attachment of the bipolar spindle to the kinetochores of aligned sister chromatids and causes a cell cycle arrest in prometaphase when failures occur. Multiple components of the mitotic spindle checkpoint have been ide…	.	.	.	.	.
Bta10492	3719	285.72	1211	87.2296	3.2755	1.71171	0	up	hypothetical protein L798_12203 [Zootermopsis nevadensis]	DUF89	Protein of unknown function DUF89. This family has no known function.	GO:0032259|methylation;GO:0006479|protein methylation;GO:2001020|regulation of response to DNA damage stimulus;	.	GO:0051998|protein carboxyl O-methyltransferase activity;GO:0008757|S-adenosylmethionine-dependent methyltransferase activity;	.	.
Bta08308	7495	575.82	3842	276.743	2.0807	1.05707	0	up	putative ubiquitin-conjugating enzyme E2-17 kDa [Latrodectus hesperus]	UQ_con	Ubiquitin-conjugating enzyme. Proteins destined for proteasome-mediated degradation may be ubiquitinated. Ubiquitination follows conjugation of ubiquitin to a conserved cysteine residue of UBC homologues. TSG101 is one of several UBC homologues that lacks this active site cysteine.	GO:0051276|chromosome organization;GO:0001745|compound eye morphogenesis;GO:0001751|compound eye photoreceptor cell differentiation;GO:0048132|female germ-line stem cell asymmetric division;GO:0030718|germ-line stem cell population maintenance;GO:0007140|male meiosis;GO:0007067|mitotic nuclear division;GO:0008054|negative regulation of cyclin-dependent protein serine/threonine kinase by cyclin de…	GO:0005875|microtubule associated complex;	GO:0005524|ATP binding;GO:0061631|ubiquitin conjugating enzyme activity;GO:0061630|ubiquitin protein ligase activity;GO:0031625|ubiquitin protein ligase binding;	K06689	UBE2D_E, UBC4, UBC5; ubiquitin-conjugating enzyme E2 D/E [EC:2.3.2.23]
Bta06158	41	3.14992	1396	100.555	0.0313252	-4.99653	0	down	60S ribosomal protein L19 [Lucilia cuprina]	Ribosomal_L19e	Ribosomal protein L19e.	GO:0051298|centrosome duplication;GO:0002181|cytoplasmic translation;GO:0006412|translation;	GO:0022625|cytosolic large ribosomal subunit;GO:0022626|cytosolic ribosome;GO:0005840|ribosome;	GO:0003735|structural constituent of ribosome;	K02885	RP-L19e, RPL19; large subunit ribosomal protein L19e
Bta04792	7965	611.929	4228	304.547	2.00931	1.0067	0	up	PREDICTED: aminopeptidase N-like [Acyrthosiphon pisum]	Peptidase_M1	Peptidase family M1. Members of this family are aminopeptidases. The members differ widely in specificity, hydrolysing acidic, basic or neutral N-terminal residues. This family includes leukotriene-A4 hydrolase, this enzyme also has an aminopeptidase activity.	GO:0001525|angiogenesis;GO:0030154|cell differentiation;GO:0043171|peptide catabolic process;GO:0006508|proteolysis;	GO:0005737|cytoplasm;GO:0016021|integral component of membrane;GO:0005886|plasma membrane;	GO:0070006|metalloaminopeptidase activity;GO:0042277|peptide binding;GO:0001618|virus receptor activity;GO:0008270|zinc ion binding;	K11140	ANPEP; aminopeptidase N [EC:3.4.11.2]
Bta00082	3786	290.868	8219	592.023	0.491312	-1.02529	0	down	.	Fork_head_N	Forkhead N-terminal region. The region described in this family is found towards the N-terminus of various eukaryotic fork head/HNF-3-related transcription factors (which contain the pfam00250 domain). These proteins play key roles in embryogenesis, maintenance of differentiated cell states, and tumorigenesis.	.	.	.	.	.
Bta06882	4243	325.978	1689	121.66	2.67941	1.42191	1.61972e-283	up	.	Protamine_P2	Sperm histone P2. This protein also known as protamine P2 can substitute for histones in the chromatin of sperm. The alignment contains both the sequence of the mature P2 protein and its propeptide.	.	.	.	.	.
Bta05758	1499	115.164	161	11.597	9.9305	3.31187	3.24213e-282	up	.	APC_basic	APC basic domain. This region of the APC family of proteins is known as the basic domain. It contains a high proportion of positively charged amino acids and interacts with microtubules.	.	.	.	.	.
Bta15796	2541	195.218	6038	434.923	0.448856	-1.15568	4.28924e-274	down	putative ATP-dependent RNA helicase DDX17 [Zootermopsis nevadensis]	DEAD	DEAD/DEAH box helicase. Members of this family include the DEAD and DEAH box helicases. Helicases are involved in unwinding nucleic acids. The DEAD box helicases are involved in various aspects of RNA metabolizm, including nuclear transcription, pre mRNA splicing, ribosome biogenesis, nucleocytoplasmic transport, translation, RNA decay and organellar gene expression.	GO:0016049|cell growth;GO:0072332|intrinsic apoptotic signaling pathway by p53 class mediator;GO:0000398|mRNA splicing, via spliceosome;GO:0009299|mRNA transcription;GO:0000122|negative regulation of transcription from RNA polymerase II promoter;GO:0043517|positive regulation of DNA damage response, signal transduction by p53 class mediator;GO:0033148|positive regulation of intracellular estrogen…	GO:0071013|catalytic step 2 spliceosome;GO:0070062|extracellular exosome;GO:0031012|extracellular matrix;GO:0030529|ribonucleoprotein complex;GO:0016020|membrane;GO:0005730|nucleolus;GO:0005654|nucleoplasm;GO:0005634|nucleus;	GO:0050681|androgen receptor binding;GO:0005524|ATP binding;GO:0004004|ATP-dependent RNA helicase activity;GO:0030331|estrogen receptor binding;GO:0044822|poly(A) RNA binding;GO:0036002|pre-mRNA binding;GO:0003724|RNA helicase activity;GO:0003713|transcription coactivator activity;	K12823	DDX5, DBP2; ATP-dependent RNA helicase DDX5/DBP2 [EC:3.6.4.13]
Bta12832	2787	214.117	6327	455.74	0.469823	-1.08981	2.38275e-261	down	PREDICTED: retinol dehydrogenase 12-like isoform X1 [Diaphorina citri]	adh_short	short chain dehydrogenase. This family contains a wide variety of dehydrogenases.	GO:0016062|adaptation of rhodopsin mediated signaling;GO:0042574|retinal metabolic process;GO:0001523|retinoid metabolic process;GO:0042572|retinol metabolic process;	GO:0005789|endoplasmic reticulum membrane;GO:0016021|integral component of membrane;GO:0005622|intracellular;GO:0001917|photoreceptor inner segment;	GO:0052650|NADP-retinol dehydrogenase activity;GO:0016616|oxidoreductase activity, acting on the CH-OH group of donors, NAD or NADP as acceptor;GO:0004745|retinol dehydrogenase activity;	K11152	RDH11; retinol dehydrogenase 11 [EC:1.1.1.300]
Bta11871	1102	84.6636	44	3.16937	26.7131	4.73948	3.94439e-259	up	Cathepsin F precursor, putative [Pediculus humanus corporis]	Peptidase_C1	Papain family cysteine protease.	GO:0048102|autophagic cell death;GO:0022416|chaeta development;GO:0051603|proteolysis involved in cellular protein catabolic process;GO:0035071|salivary gland cell autophagic cell death;GO:0035220|wing disc development;	GO:0005615|extracellular space;GO:0045169|fusome;GO:0005764|lysosome;GO:0098595|perivitelline space;	GO:0004197|cysteine-type endopeptidase activity;	K01373	CTSF; cathepsin F [EC:3.4.22.41]
Bta11648	3591	275.887	1362	98.1063	2.81212	1.49166	7.61747e-258	up	Z band alternatively spliced PDZ-motif protein 66, isoform K [Drosophila melanogaster]	PDZ	PDZ domain (Also known as DHR or GLGF). PDZ domains are found in diverse signaling proteins.	GO:0061061|muscle structure development;GO:0030239|myofibril assembly;GO:0001952|regulation of cell-matrix adhesion;	GO:0015629|actin cytoskeleton;GO:0045177|apical part of cell;GO:0045178|basal part of cell;GO:0016323|basolateral plasma membrane;GO:0031252|cell leading edge;GO:0005925|focal adhesion;GO:0005927|muscle tendon junction;GO:0001725|stress fiber;GO:0030018|Z disc;GO:0005915|zonula adherens;	GO:0003779|actin binding;GO:0051371|muscle alpha-actinin binding;GO:0008270|zinc ion binding;	.	.
Bta08816	5301	407.261	2545	183.319	2.2216	1.1516	2.7834e-255	up	hypothetical protein DAPPUDRAFT_299547 [Daphnia pulex]	PMM	Eukaryotic phosphomannomutase. This enzyme EC:5.4.2.8 is involved in the synthesis of the GDP-mannose and dolichol-phosphate-mannose required for a number of critical mannosyl transfer reactions.	GO:0071456|cellular response to hypoxia;GO:0009298|GDP-mannose biosynthetic process;	GO:0005737|cytoplasm;	GO:0004615|phosphomannomutase activity;	K17497	PMM; phosphomannomutase [EC:5.4.2.8]
Bta04210	1747	134.217	4525	325.94	0.411784	-1.28004	1.74924e-241	down	PREDICTED: G protein-coupled receptor kinase 1 isoform X2 [Athalia rosae]	Pkinase	Protein kinase domain.	GO:0007474|imaginal disc-derived wing vein specification;GO:0016060|metarhodopsin inactivation;GO:0007603|phototransduction, visible light;GO:0006468|protein phosphorylation;GO:0007165|signal transduction;	GO:0005737|cytoplasm;GO:0005886|plasma membrane;	GO:0005524|ATP binding;GO:0001664|G-protein coupled receptor binding;GO:0004703|G-protein coupled receptor kinase activity;GO:0035091|phosphatidylinositol binding;GO:0004674|protein serine/threonine kinase activity;GO:0050254|rhodopsin kinase activity;	K00910	ADRBK, GRK; beta-adrenergic-receptor kinase [EC:2.7.11.15]
Bta02842	4878	374.763	2378	171.29	2.18789	1.12954	7.47323e-228	up	PREDICTED: peroxisome assembly factor 2 isoform X1 [Orussus abietinus]	AAA	ATPase family associated with various cellular activities (AAA). AAA family proteins often perform chaperone-like functions that assist in the assembly, operation, or disassembly of protein complexes.	GO:0007031|peroxisome organization;	GO:0005778|peroxisomal membrane;GO:0005777|peroxisome;	GO:0005524|ATP binding;	K13339	PEX6, PXAAA1; peroxin-6
Bta08306	1202	92.3463	3476	250.38	0.368825	-1.43899	5.98176e-222	down	P3 protein [Zootermopsis nevadensis]	SBF	Sodium Bile acid symporter family. This family consists of Na+/bile acid co-transporters. These transmembrane proteins function in the liver in the uptake of bile acids from portal blood plasma a process mediated by the co-transport of Na+. Also in the family is ARC3 from S. cerevisiae, a putative transmembrane protein involved in resistance to arsenic compounds.	GO:0032526|response to retinoic acid;	GO:0005887|integral component of plasma membrane;	GO:0008508|bile acid:sodium symporter activity;	K14343	SLC10A3_5; solute carrier family 10 (sodium/bile acid cotransporter), member 3/5
Bta04372	5011	384.981	2522	181.662	2.11921	1.08353	6.63028e-219	up	.	O-ag_pol_Wzy	O-antigen polysaccharide polymerase Wzy. This family includes O-antigen polysaccharide polymerases. These enzymes link O-units via a glycosidic linkage to form a long O-antigen. These enzymes vary in specificity and sequence.	.	.	.	.	.
Bta03900	257	19.7446	1588	114.385	0.172615	-2.53437	3.48023e-215	down	PREDICTED: tubulin alpha-3 chain-like [Aotus nancymaae]	Tubulin_C	Tubulin C-terminal domain. This family includes the tubulin alpha, beta and gamma chains. Members of this family are involved in polymer formation. Tubulins are GTPases. FtsZ can polymerize into tubes, sheets, and rings in vitro and is ubiquitous in eubacteria and archaea. Tubulin is the major component of microtubules. (The FtsZ GTPases have been split into their won family).	GO:0007017|microtubule-based process;	GO:0005737|cytoplasm;GO:0005874|microtubule;	GO:0005525|GTP binding;GO:0003924|GTPase activity;GO:0005200|structural constituent of cytoskeleton;	.	.
Bta00373	1350	103.717	211	15.1985	6.82412	2.77064	7.32035e-215	up	Calcium-independent phospholipase A2-gamma [Zootermopsis nevadensis]	Patatin	Patatin-like phospholipase. This family consists of various patatin glycoproteins from plants. The patatin protein accounts for up to 40% of the total soluble protein in potato tubers. Patatin is a storage protein but it also has the enzymatic activity of lipid acyl hydrolase, catalyzing the cleavage of fatty acids from membrane lipids. Members of this family have been found also in vertebrates.	GO:0016042|lipid catabolic process;	GO:0005789|endoplasmic reticulum membrane;GO:0000139|Golgi membrane;GO:0016021|integral component of membrane;GO:0048471|perinuclear region of cytoplasm;	GO:0004622|lysophospholipase activity;	K16815	PNPLA8; calcium-independent phospholipase A2-gamma
Bta15076	884	67.9153	27	1.94484	34.9208	5.12601	6.68563e-213	up	hypothetical protein TcasGA2_TC014830 [Tribolium castaneum]	Chromo	Chromo (CHRromatin Organisation MOdifier) domain.	.	.	.	.	.
Bta06089	2455	188.611	5430	391.129	0.482222	-1.05223	4.51121e-212	down	CaMKII isoform E [Periplaneta americana]	CaMKII_AD	Calcium/calmodulin dependent protein kinase II Association. This domain is found at the C-terminus of the Calcium/calmodulin dependent protein kinases II (CaMKII). These proteins also have a Ser/Thr protein kinase domain (pfam00069) at their N-terminus. The function of the CaMKII association domain is the assembly of the single proteins into large (8 to 14 subunits) multimers.	GO:0007268|synaptic transmission;GO:0007619|courtship behavior;GO:0007611|learning or memory;GO:0007616|long-term memory;GO:0008049|male courtship behavior;GO:0007528|neuromuscular junction development;GO:0006468|protein phosphorylation;GO:0051489|regulation of filopodium assembly;GO:0060278|regulation of ovulation;GO:0008582|regulation of synaptic growth at neuromuscular junction;GO:0019233|sens…	GO:0030424|axon;GO:0005954|calcium- and calmodulin-dependent protein kinase complex;GO:0005737|cytoplasm;GO:0030425|dendrite;GO:0005886|plasma membrane;GO:0045211|postsynaptic membrane;GO:0048786|presynaptic active zone;	GO:0005524|ATP binding;GO:0005516|calmodulin binding;GO:0004683|calmodulin-dependent protein kinase activity;GO:0004674|protein serine/threonine kinase activity;	K04515	CAMK2; calcium/calmodulin-dependent protein kinase (CaM kinase) II [EC:2.7.11.17]
Bta15224	2161	166.024	4944	356.121	0.466199	-1.10098	7.20083e-208	down	PREDICTED: DDRGK domain-containing protein 1 [Bactrocera cucurbitae]	DDRGK	DDRGK domain. This is a family of proteins of approximately 300 residues, found in plants and vertebrates. They contain a highly conserved DDRGK motif.	GO:0007155|cell adhesion;GO:0070208|protein heterotrimerization;	GO:0005581|collagen trimer;GO:0005576|extracellular region;GO:0043234|protein complex;GO:0005578|proteinaceous extracellular matrix;	.	.	.
Bta13613	1	0.0768272	1343	96.7377	0.000794181	-10.2982	7.01974e-204	down	PREDICTED: carbohydrate sulfotransferase 4-like isoform X5 [Ceratosolen solmsi marchali]	Sulfotransfer_1	Sulfotransferase domain.	GO:0005975|carbohydrate metabolic process;GO:0006790|sulfur compound metabolic process;	GO:0000139|Golgi membrane;GO:0016021|integral component of membrane;	GO:0045130|keratan sulfotransferase activity;GO:0001517|N-acetylglucosamine 6-O-sulfotransferase activity;	K01022	CHST1; keratan sulfate 6-sulfotransferase 1 [EC:2.8.2.21]
Bta14287	1781	136.829	468	33.7105	4.05895	2.02111	1.09399e-195	up	PREDICTED: uncharacterized protein LOC103524398 [Diaphorina citri]	Y_phosphatase	Protein-tyrosine phosphatase.	.	.	.	.	.
Bta09512	1787	137.29	479	34.5029	3.9791	1.99244	9.75887e-193	up	PREDICTED: cell differentiation protein RCD1 homolog [Fopius arisanus]	Rcd1	Cell differentiation family, Rcd1-like. Two of the members in this family have been characterized as being involved in regulation of Ste11 regulated sex genes. Mammalian Rcd1 is a novel transcriptional cofactor that mediates retinoic acid-induced cell differentiation.	GO:0019221|cytokine-mediated signaling pathway;GO:0031047|gene silencing by RNA;GO:0006402|mRNA catabolic process;GO:0033147|negative regulation of intracellular estrogen receptor signaling pathway;GO:0017148|negative regulation of translation;GO:2000327|positive regulation of ligand-dependent nuclear receptor transcription coactivator activity;GO:0006355|regulation of transcription, DNA-template…	GO:0030014|CCR4-NOT complex;GO:0030015|CCR4-NOT core complex;GO:0000932|cytoplasmic mRNA processing body;GO:0016020|membrane;GO:0005634|nucleus;	.	K12606	RCD1, CNOT9, CAF40; CCR4-NOT transcription complex subunit 9
Bta04550	1390	106.79	3586	258.303	0.413428	-1.27429	2.81253e-190	down	AGAP004475-PA [Anopheles gambiae str. PEST]	GutM	Glucitol operon activator protein (GutM). This family consists of several glucitol operon activator (GutM) proteins. Expression of the glucitol (gut) operon in Escherichia coli is regulated by an unusual, complex system which consists of an activator (encoded by the gutM gene) and a repressor (encoded by the gutR gene) in addition to the cAMP-CRP complex (CRP, cAMP receptor protein). Synthesis of…	.	.	.	.	.
Bta07877	2257	173.399	760	54.7436	3.16748	1.66333	3.56691e-190	up	hypothetical protein L798_00720 [Zootermopsis nevadensis]	CDI	Cyclin-dependent kinase inhibitor. Cell cycle progression is negatively controlled by cyclin-dependent kinases inhibitors (CDIs). CDIs are involved in cell cycle arrest at the G1 phase.	GO:0006919|activation of cysteine-type endopeptidase activity involved in apoptotic process;GO:0048102|autophagic cell death;GO:0007050|cell cycle arrest;GO:0071236|cellular response to antibiotic;GO:0071285|cellular response to lithium ion;GO:0071407|cellular response to organic cyclic compound;GO:0000082|G1/S transition of mitotic cell cycle;GO:0048839|inner ear development;GO:0071850|mitotic c…	GO:0031464|Cul4A-RING E3 ubiquitin ligase complex;GO:0005737|cytoplasm;GO:0005829|cytosol;GO:0005768|endosome;GO:0005634|nucleus;	GO:0004861|cyclin-dependent protein serine/threonine kinase inhibitor activity;GO:0008656|cysteine-type endopeptidase activator activity involved in apoptotic process;GO:0019903|protein phosphatase binding;	K06624	CDKN1B, P27, KIP1; cyclin-dependent kinase inhibitor 1B
Bta02454	1	0.0768272	1154	83.1238	0.00092425	-10.0794	3.69475e-181	down	PREDICTED: uncharacterized protein LOC103316795 [Nasonia vitripennis]	DUF1103	Repeat of unknown function (DUF1103). This family consists of several repeats of around 30 residues in length which are found specifically in mature-parasite-infected erythrocyte surface antigen proteins from Plasmodium falciparum. This family often found in conjunction with pfam00226.	.	.	GO:0003676|nucleic acid binding;GO:0008270|zinc ion binding;	.	.
Bta00724	2262	173.783	799	57.5528	3.01954	1.59433	2.0948e-179	up	.	Transformer	Fruit fly transformer protein. This family consists of transformer proteins from several Drosophila species and also from Ceratitis capitata (Mediterranean fruit fly). The transformer locus (tra) produces an RNA processing protein that alternatively splices the doublesex pre-mRNA in the sex determination hierarchy of Drosophila melanogaster.	.	.	.	.	.
Bta09666	1915	147.124	4327	311.678	0.472038	-1.08302	2.69383e-177	down	PREDICTED: lactoylglutathione lyase [Camponotus floridanus]	Glyoxalase	Glyoxalase/Bleomycin resistance protein/Dioxygenase superfamily.	GO:0005975|carbohydrate metabolic process;GO:0006749|glutathione metabolic process;GO:0019243|methylglyoxal catabolic process to D-lactate via S-lactoyl-glutathione;GO:0043066|negative regulation of apoptotic process;GO:0030316|osteoclast differentiation;GO:0006357|regulation of transcription from RNA polymerase II promoter;	GO:0070062|extracellular exosome;	GO:0004462|lactoylglutathione lyase activity;GO:0008270|zinc ion binding;	K01759	GLO1, gloA; lactoylglutathione lyase [EC:4.4.1.5]
Bta06159	808	62.0764	59	4.24983	14.6068	3.86857	1.3954e-171	up	60S ribosomal protein L19 [Lucilia cuprina]	Ribosomal_L19e	Ribosomal protein L19e.	GO:0051298|centrosome duplication;GO:0002181|cytoplasmic translation;GO:0006412|translation;	GO:0022625|cytosolic large ribosomal subunit;GO:0022626|cytosolic ribosome;GO:0005840|ribosome;	GO:0003735|structural constituent of ribosome;	K02885	RP-L19e, RPL19; large subunit ribosomal protein L19e
Bta08704	1577	121.157	3741	269.468	0.449614	-1.15324	1.13929e-169	down	.	7TM_GPCR_Srz	Serpentine type 7TM GPCR chemoreceptor Srz. Chemoreception is mediated in Caenorhabditis elegans by members of the seven-transmembrane G-protein-coupled receptor class (7TM GPCRs) of proteins which are of the serpentine type. Srz is a solo families amongst the superfamilies of chemoreceptors. Chemoperception is one of the central senses of soil nematodes like C. elegans which are otherwise 'blind…	.	.	.	.	.
Bta01331	1493	114.703	383	27.5879	4.15773	2.0558	7.5437e-168	up	hypothetical protein L798_13972 [Zootermopsis nevadensis]	DUF229	Protein of unknown function (DUF229). Members of this family are uncharacterized. They are 500-1200 amino acids in length and share a long region conservation that probably corresponds to several domains. The Go annotation for the protein indicates that it is involved in nematode larval development and has a positive regulation on growth rate.	.	.	.	.	.
Bta05066	711	54.6241	2259	162.718	0.335698	-1.57476	4.29085e-165	down	PREDICTED: protein L-Myc-1b [Megachile rotundata]	HLH	Helix-loop-helix DNA-binding domain.	GO:0035212|cell competition in a multicellular organism;GO:0008283|cell proliferation;GO:0042023|DNA endoreduplication;GO:0009792|embryo development ending in birth or egg hatching;GO:0009880|embryonic pattern specification;GO:0055088|lipid homeostasis;GO:0045746|negative regulation of Notch signaling pathway;GO:0022008|neurogenesis;GO:0048477|oogenesis;GO:0030307|positive regulation of cell grow…	GO:0005634|nucleus;GO:0043234|protein complex;	GO:0003677|DNA binding;GO:0043565|sequence-specific DNA binding;GO:0003700|transcription factor activity, sequence-specific DNA binding;	K04377	MYC; Myc proto-oncogene protein
Bta15755	710	54.5473	5	0.360155	151.455	7.24275	3.5391e-164	up	predicted protein [Nematostella vectensis]	FA_desaturase	Fatty acid desaturase.	GO:0006636|unsaturated fatty acid biosynthetic process;	GO:0005789|endoplasmic reticulum membrane;GO:0016021|integral component of membrane;	GO:0016717|oxidoreductase activity, acting on paired donors, with oxidation of a pair of donors resulting in the reduction of molecular oxygen to two molecules of water;	K10256	FAD2; omega-6 fatty acid desaturase (delta-12 desaturase) [EC:1.14.19.-]
Bta09946	353	27.12	1547	111.432	0.243377	-2.03873	2.27689e-161	down	.	DUF4445	Domain of unknown function (DUF4445). This family of proteins is functionally uncharacterized. This family of proteins is found in bacteria and archaea. Proteins in this family are typically between 525 and 664 amino acids in length. The family is found in association with pfam00111.	.	.	.	.	.
Bta15369	721	55.3924	2242	161.494	0.343001	-1.54372	3.32901e-159	down	PREDICTED: neprilysin-2 [Acyrthosiphon pisum]	Peptidase_M13_N	Peptidase family M13. M13 peptidases are well-studied proteases found in a wide range of organisms including mammals and bacteria. In mammals they participate in processes such as cardiovascular development, blood-pressure regulation, nervous control of respiration, and regulation of the function of neuropeptides in the central nervous system. In bacteria they may be used for digestion of milk.	.	GO:0005576|extracellular region;GO:0016021|integral component of membrane;	GO:0046872|metal ion binding;GO:0004222|metalloendopeptidase activity;	K08635	MMEL1; membrane metallo-endopeptidase-like 1
Bta07220	723	55.5461	48	3.45749	16.0654	4.00589	4.42021e-157	up	cytochrome P450 CYP6cm1 [Bemisia tabaci]	Borrelia_orfA	Borrelia ORF-A. This protein is encoded by an open reading frame in plasmid borne DNA repeats of Borrelia species. This protein is known as ORF-A. The function of this putative protein is unknown.	.	.	.	.	.
Bta06587	1995	153.27	735	52.9428	2.89502	1.53357	1.0585e-149	up	PREDICTED: ras-like protein 3 [Microplitis demolitor]	Ras	Ras family. Includes sub-families Ras, Rab, Rac, Ral, Ran, Rap Ypt1 and more. Shares P-loop motif with GTP_EFTU, arf and myosin_head. See pfam00009 pfam00025, pfam00063. As regards Rab GTPases, these are important regulators of vesicle formation, motility and fusion. They share a fold in common with all Ras GTPases: this is a six-stranded beta-sheet surrounded by five alpha-helices.	GO:0034333|adherens junction assembly;GO:0007155|cell adhesion;GO:0007391|dorsal closure;GO:0042067|establishment of ommatidial planar polarity;GO:0030718|germ-line stem cell population maintenance;GO:0035099|hemocyte migration;GO:0030713|ovarian follicle cell stalk formation;GO:0022409|positive regulation of cell-cell adhesion;GO:0032486|Rap protein signal transduction;GO:0008360|regulation of c…	GO:0031252|cell leading edge;GO:0005811|lipid particle;GO:0005886|plasma membrane;	GO:0005525|GTP binding;GO:0003924|GTPase activity;	K04353	RAP1A; Ras-related protein Rap-1A
Bta07570	644	49.4767	30	2.16093	22.896	4.51702	4.5175e-149	up	digestive cysteine proteinase intestain [Leptinotarsa decemlineata]	Peptidase_C1	Papain family cysteine protease.	.	.	GO:0008234|cysteine-type peptidase activity;	.	.
Bta01256	311	23.8933	1391	100.195	0.238467	-2.06814	6.86394e-148	down	putative nuclear import 7-like protein [Danaus plexippus]	UPF0113	Uncharacterized protein family (UPF0113).	GO:0042255|ribosome assembly;	GO:0005730|nucleolus;	GO:0003723|RNA binding;	K07565	NIP7; 60S ribosome subunit biogenesis protein NIP7
Bta06257	1477	113.474	440	31.6937	3.58033	1.84009	1.57629e-143	up	PREDICTED: protein charybde-like [Orussus abietinus]	RTP801_C	RTP801 C-terminal region. The members of this family are sequences similar to the C-terminal region of RTP801, the protein product of a hypoxia-inducible factor 1 (HIF-1)- responsive gene. Two members of this family expressed by Drosophila melanogaster, Scylla and Charybde, are designated by the GenBank as Hox targets. RTP801 is thought to be involved in various cellular processes. Its overexpres…	GO:0006915|apoptotic process;GO:0008219|cell death;GO:0008258|head involution;GO:0045926|negative regulation of growth;GO:0009968|negative regulation of signal transduction;GO:0032006|regulation of TOR signaling;GO:0006979|response to oxidative stress;	GO:0005737|cytoplasm;	.	.	.
Bta09156	3639	279.574	1924	138.588	2.01731	1.01243	1.21207e-142	up	hypothetical protein L798_12081, partial [Zootermopsis nevadensis]	Pkinase_Tyr	Protein tyrosine kinase.	GO:0000187|activation of MAPK activity;GO:0032147|activation of protein kinase activity;GO:0032148|activation of protein kinase B activity;GO:0030325|adrenal gland development;GO:0009887|organ morphogenesis;GO:0071363|cellular response to growth factor stimulus;GO:0032869|cellular response to insulin stimulus;GO:0008544|epidermis development;GO:0031017|exocrine pancreas development;GO:0007186|G-p…	GO:0005901|caveola;GO:0070062|extracellular exosome;GO:0005899|insulin receptor complex;GO:0005887|integral component of plasma membrane;GO:0043231|intracellular membrane-bounded organelle;GO:0016020|membrane;GO:0005886|plasma membrane;GO:0043235|receptor complex;	GO:0005524|ATP binding;GO:0005525|GTP binding;GO:0043559|insulin binding;GO:0043560|insulin receptor substrate binding;GO:0005009|insulin-activated receptor activity;GO:0031994|insulin-like growth factor I binding;GO:0031995|insulin-like growth factor II binding;GO:0005159|insulin-like growth factor receptor binding;GO:0043548|phosphatidylinositol 3-kinase binding;GO:0004713|protein tyrosine kina…	K04527	INSR; insulin receptor [EC:2.7.10.1]
Bta03870	2157	165.716	876	63.0992	2.62628	1.39302	2.70386e-140	up	.	SLAIN	SLAIN motif-containing family. The SLAIN motif containing family is named after the presence of a SLAIN motif in SLAIN1. They are a family of microtubule plus-end tracking proteins.	.	.	.	.	.
Bta03397	2228	171.171	931	67.0609	2.55247	1.35189	1.85789e-138	up	PREDICTED: U6 snRNA-associated Sm-like protein LSm1 [Diaphorina citri]	LSM	LSM domain. The LSM domain contains Sm proteins as well as other related LSM (Like Sm) proteins. The U1, U2, U4/U6, and U5 small nuclear ribonucleoprotein particles (snRNPs) involved in pre-mRNA splicing contain seven Sm proteins (B/B', D1, D2, D3, E, F and G) in common, which assemble around the Sm site present in four of the major spliceosomal small nuclear RNAs. The U6 snRNP binds to the LSM (…	GO:0000290|deadenylation-dependent decapping of nuclear-transcribed mRNA;GO:0071044|histone mRNA catabolic process;GO:0006397|mRNA processing;GO:0045665|negative regulation of neuron differentiation;GO:0008380|RNA splicing;GO:0019827|stem cell population maintenance;	GO:0000932|cytoplasmic mRNA processing body;GO:0005634|nucleus;	GO:0044822|poly(A) RNA binding;GO:0000339|RNA cap binding;	K12620	LSM1; U6 snRNA-associated Sm-like protein LSm1
Bta05785	868	66.686	142	10.2284	6.51969	2.7048	3.98776e-135	up	hypothetical protein YQE_12861, partial [Dendroctonus ponderosae]	7TM_GPCR_Sru	Serpentine type 7TM GPCR chemoreceptor Sru. Chemoreception is mediated in Caenorhabditis elegans by members of the seven-transmembrane G-protein-coupled receptor class (7TM GPCRs) of proteins which are of the serpentine type. Sru is a member of the Srg superfamily of chemoreceptors. Chemoperception is one of the central senses of soil nematodes like C. elegans which are otherwise 'blind' and 'dea…	.	.	.	.	.
Bta02969	13	0.998754	590	42.4983	0.023501	-5.41113	6.57475e-135	down	PREDICTED: uncharacterized protein LOC103513223 [Diaphorina citri]	DDE_Tnp_4	DDE superfamily endonuclease. This family of proteins are related to pfam00665 and are probably endonucleases of the DDE superfamily. Transposase proteins are necessary for efficient DNA transposition. This domain is a member of the DDE superfamily, which contain three carboxylate residues that are believed to be responsible for coordinating metal ions needed for catalysis. The catalytic activity…	.	.	.	.	.
Bta10869	2144	164.718	896	64.5398	2.55218	1.35173	2.93383e-133	up	hypothetical protein TcasGA2_TC009991 [Tribolium castaneum]	Clat_adaptor_s	Clathrin adaptor complex small chain.	GO:0006897|endocytosis;GO:0006886|intracellular protein transport;	GO:0030121|AP-1 adaptor complex;GO:0030122|AP-2 adaptor complex;GO:0005794|Golgi apparatus;GO:0005886|plasma membrane;	GO:0008565|protein transporter activity;	K11827	AP2S1; AP-2 complex subunit sigma-1
Bta02737	97	7.45224	820	59.0655	0.126169	-2.98657	2.29353e-132	down	putative pol-like protein [Danaus plexippus]	RNase_H	RNase H. RNase H digests the RNA strand of an RNA/DNA hybrid. Important enzyme in retroviral replication cycle, and often found as a domain associated with reverse transcriptases. Structure is a mixed alpha+beta fold with three a/b/a layers.	.	.	.	.	.
Bta12308	2447	187.996	1111	80.0265	2.34917	1.23215	9.63e-132	up	PREDICTED: adenylyl cyclase-associated protein 1 isoform X1 [Athalia rosae]	CAP_N	Adenylate cyclase associated (CAP) N terminal.	GO:0030036|actin cytoskeleton organization;GO:0000902|cell morphogenesis;	GO:0005886|plasma membrane;	.	.	.
Bta09307	2730	209.738	1313	94.5768	2.21765	1.14903	1.47097e-131	up	retinal rod rhodopsin-sensitive cGMP 3',5'-cyclic phosphodiesterase subunit delta-like [Acyrthosiphon pisum]	GMP_PDE_delta	GMP-PDE, delta subunit. GMP-PDE delta subunit was originally identified as a fourth subunit of rod-specific cGMP phosphodiesterase (PDE)(EC:3.1.4.35). The precise function of PDE delta subunit in the rod specific GMP-PDE complex is unclear. In addition, PDE delta subunit is not confined to photoreceptor cells but is widely distributed in different tissues. PDE delta subunit is thought to be a spe…	GO:0050896|response to stimulus;GO:0007601|visual perception;	GO:0042995|cell projection;GO:0031410|cytoplasmic vesicle;GO:0030659|cytoplasmic vesicle membrane;GO:0005856|cytoskeleton;GO:0005829|cytosol;	GO:0004114|3',5'-cyclic-nucleotide phosphodiesterase activity;GO:0005095|GTPase inhibitor activity;	K13758	PDE6D; retinal rod rhodopsin-sensitive cGMP 3',5'-cyclic phosphodiesterase subunit delta
Bta07573	1553	119.313	528	38.0324	3.13713	1.64945	1.12488e-129	up	V-ATPase B subunit [Peregrinus maidis]	ATP-synt_ab	ATP synthase alpha/beta family, nucleotide-binding domain. This family includes the ATP synthase alpha and beta subunits, the ATP synthase associated with flagella and the termination factor Rho.	GO:0015991|ATP hydrolysis coupled proton transport;GO:0046034|ATP metabolic process;	GO:0033180|proton-transporting V-type ATPase, V1 domain;	GO:0005524|ATP binding;GO:0016820|hydrolase activity, acting on acid anhydrides, catalyzing transmembrane movement of substances;	.	.
Bta09205	1591	122.232	553	39.8332	3.0686	1.61758	3.44438e-129	up	thymidylate synthase [Litopenaeus vannamei]	Thymidylat_synt	Thymidylate synthase.	GO:0007568|aging;GO:0051216|cartilage development;GO:0007623|circadian rhythm;GO:0048589|developmental growth;GO:0006231|dTMP biosynthetic process;GO:0006235|dTTP biosynthetic process;GO:0046078|dUMP metabolic process;GO:0019088|immortalization of host cell by virus;GO:0060574|intestinal epithelial cell maturation;GO:0097421|liver regeneration;GO:0006417|regulation of translation;GO:0034097|respo…	GO:0005737|cytoplasm;GO:0005743|mitochondrial inner membrane;GO:0005759|mitochondrial matrix;GO:0005739|mitochondrion;GO:0005730|nucleolus;GO:0005634|nucleus;	GO:0048037|cofactor binding;GO:0008144|drug binding;GO:0005542|folic acid binding;GO:0003729|mRNA binding;GO:0000166|nucleotide binding;GO:0004799|thymidylate synthase activity;	K00560	thyA, TYMS; thymidylate synthase [EC:2.1.1.45]
Bta14490	3110	238.933	1605	115.61	2.06672	1.04734	5.13802e-129	up	PREDICTED: serine/threonine-protein kinase tricorner isoform X4 [Apis mellifera]	Pkinase	Protein kinase domain.	GO:0048800|antennal morphogenesis;GO:0022416|chaeta development;GO:0048813|dendrite morphogenesis;GO:0070593|dendrite self-avoidance;GO:0035317|imaginal disc-derived wing hair organization;GO:0007476|imaginal disc-derived wing morphogenesis;GO:0035556|intracellular signal transduction;GO:0018105|peptidyl-serine phosphorylation;GO:0040018|positive regulation of multicellular organism growth;GO:000…	GO:0030424|axon;GO:0044297|cell body;GO:0005938|cell cortex;GO:0070451|cell hair;GO:0071944|cell periphery;GO:0005737|cytoplasm;GO:0030425|dendrite;GO:0005634|nucleus;	GO:0005524|ATP binding;GO:0046872|metal ion binding;GO:0004674|protein serine/threonine kinase activity;	K08790	STK38, NDR; serine/threonine kinase 38 [EC:2.7.11.1]
Bta15497	2657	204.13	1291	92.9921	2.19513	1.13431	1.77169e-125	up	PREDICTED: cystinosin homolog [Musca domestica]	PQ-loop	PQ loop repeat. Members of this family are all membrane bound proteins possessing a pair of repeats each spanning two transmembrane helices connected by a loop. The PQ motif found on loop 2 is critical for the localisation of cystinosin to lysosomes. However, the PQ motif appears not to be a general lysosome-targeting motif. It is thought likely to possess a more general function. Most probably t…	GO:0003333|amino acid transmembrane transport;GO:0015811|L-cystine transport;	GO:0016021|integral component of membrane;GO:0005765|lysosomal membrane;	GO:0015171|amino acid transmembrane transporter activity;GO:0015184|L-cystine transmembrane transporter activity;	K12386	CTNS; cystinosin
Bta01056	2963	227.639	1516	109.199	2.08462	1.05979	2.38853e-125	up	thymosin beta [Triatoma infestans]	Thymosin	Thymosin beta-4 family.	.	.	.	.	.
Bta00031	529	40.6416	4	0.288124	141.056	7.14012	1.72151e-123	up	.	DUF148	Domain of unknown function DUF148. This domain has no known function nor do any of the proteins that possess it. In one member of this family the aligned region is repeated twice.	.	.	.	.	.
Bta11325	2815	216.269	1424	102.572	2.10845	1.07618	3.89577e-122	up	ubiquitin-fold modifier 1 [Anopheles darlingi]	Ufm1	Ubiquitin fold modifier 1 protein. This is a family of short ubiquitin-like proteins, that is like neither type-1 or type-2. It is a ubiquitin-fold modifier 1 (Ufm1) that is synthesized in a precursor form of 85 amino-acid residues. In humans the enzyme for Ufm1 is Uba5 and the conjugating enzyme is Ufc1. Prior to activation by Uba5 the extra two amino acids at the C-terminal region of the human …	GO:1990592|protein K69-linked ufmylation;	GO:0005737|cytoplasm;GO:0005634|nucleus;	.	K12162	UFM1; ubiquitin-fold modifier 1
Bta06169	1381	106.098	449	32.3419	3.28052	1.71392	7.87787e-122	up	PREDICTED: uncharacterized protein LOC103524647 isoform X2 [Diaphorina citri]	Tymo_45kd_70kd	Tymovirus 45/70Kd protein. Tymoviruses are single stranded RNA viruses. This family includes a protein of unknown function that has been named based on its molecular weight. Tymoviruses such as the ononis yellow mosaic tymovirus encode only three proteins. Of these two are overlapping this protein overlaps a larger ORF that is thought to be the polymerase.	.	.	.	.	.
Bta01060	922	70.8347	2341	168.625	0.420073	-1.25129	3.59604e-121	down	PREDICTED: MAP7 domain-containing protein 1-like isoform X9 [Orussus abietinus]	Trichoplein	tumor suppressor, Mitostatin. Trichoplein or mitostatin, was first defined as a meiosis-specific nuclear structural protein. It has since been linked with mitochondrial movement. It is associated with the mitochondrial outer membrane, and over-expression leads to reduction in mitochondrial motility whereas lack of it enhances mitochondrial movement. The activity appears to be mediated through bin…	.	.	.	.	.
Bta12606	662	50.8596	81	5.83451	8.71703	3.12384	4.83025e-119	up	PREDICTED: chromobox protein homolog 7-like [Diaphorina citri]	Chromo	Chromo (CHRromatin Organisation MOdifier) domain.	GO:0016569|covalent chromatin modification;GO:0006355|regulation of transcription, DNA-templated;GO:0006351|transcription, DNA-templated;	GO:0005634|nucleus;	.	K11587	CBX5, HP1A; chromobox protein 5
Bta14996	1125	86.4306	309	22.2576	3.8832	1.95724	5.41998e-119	up	PREDICTED: glycerol-3-phosphate dehydrogenase [NAD(+)], cytoplasmic isoform X2 [Nasonia vitripennis]	NAD_Gly3P_dh_C	NAD-dependent glycerol-3-phosphate dehydrogenase C-terminus. NAD-dependent glycerol-3-phosphate dehydrogenase (GPDH) catalyses the interconversion of dihydroxyacetone phosphate and L-glycerol-3-phosphate. This family represents the C-terminal substrate-binding domain.	GO:0005975|carbohydrate metabolic process;GO:0046168|glycerol-3-phosphate catabolic process;GO:0006650|glycerophospholipid metabolic process;	GO:0009331|glycerol-3-phosphate dehydrogenase complex;	GO:0004367|glycerol-3-phosphate dehydrogenase [NAD+] activity;GO:0051287|NAD binding;	.	.
Bta11812	789	60.6167	140	10.0843	6.01097	2.5876	2.97666e-117	up	PREDICTED: delta-1-pyrroline-5-carboxylate dehydrogenase, mitochondrial isoform X2 [Acyrthosiphon pisum]	Aldedh	Aldehyde dehydrogenase family. This family of dehydrogenases act on aldehyde substrates. Members use NADP as a cofactor. The family includes the following members: The prototypical members are the aldehyde dehydrogenases EC:1.2.1.3. Succinate-semialdehyde dehydrogenase EC:1.2.1.16. Lactaldehyde dehydrogenase EC:1.2.1.22. Benzaldehyde dehydrogenase EC:1.2.1.28. Methylmalonate-semialdehyde dehydrog…	GO:0006537|glutamate biosynthetic process;GO:0006561|proline biosynthetic process;GO:0010133|proline catabolic process to glutamate;	GO:0005759|mitochondrial matrix;	GO:0003842|1-pyrroline-5-carboxylate dehydrogenase activity;GO:0004029|aldehyde dehydrogenase (NAD) activity;	K00294	E1.2.1.88; 1-pyrroline-5-carboxylate dehydrogenase [EC:1.2.1.88]
Bta02212	585	44.9439	1740	125.334	0.358593	-1.47958	2.17775e-116	down	hypothetical protein M513_08442 [Trichuris suis]	Ribosomal_L13	Ribosomal protein L13.	.	.	.	.	.
Bta09147	1086	83.4343	298	21.4652	3.88695	1.95864	5.13551e-115	up	39S ribosomal protein L44, mitochondrial [Zootermopsis nevadensis]	Ribonucleas_3_3	Ribonuclease-III-like. Members of this family are involved in rDNA transcription and rRNA processing. They probably also cleave a stem-loop structure at the 3' end of U2 snRNA to ensure formation of the correct U2 3' end; they are involved in polyadenylation-independent transcription termination. Some members may be mitochondrial ribosomal protein subunit L15, others may be 60S ribosomal protein …	GO:0070125|mitochondrial translational elongation;GO:0070124|mitochondrial translational initiation;GO:0031054|pre-miRNA processing;GO:0031053|primary miRNA processing;GO:0030422|production of siRNA involved in RNA interference;GO:0090502|RNA phosphodiester bond hydrolysis, endonucleolytic;	GO:0005743|mitochondrial inner membrane;GO:0005634|nucleus;GO:0005840|ribosome;	GO:0003725|double-stranded RNA binding;GO:0044822|poly(A) RNA binding;GO:0004525|ribonuclease III activity;	K17425	MRPL44; large subunit ribosomal protein L44 [EC:3.1.26.-]
Bta09510	1047	80.4381	278	20.0246	4.01696	2.0061	1.95724e-114	up	Retinaldehyde-binding protein 1-like protein 2 [Zootermopsis nevadensis]	CRAL_TRIO	CRAL/TRIO domain.	GO:0007040|lysosome organization;	GO:0030136|clathrin-coated vesicle;GO:0031901|early endosome membrane;GO:0005768|endosome;GO:0005802|trans-Golgi network;	GO:0008289|lipid binding;GO:0080025|phosphatidylinositol-3,5-bisphosphate binding;GO:0005215|transporter activity;	.	.
Bta11915	2046	157.188	911	65.6203	2.39543	1.26028	2.67877e-114	up	PREDICTED: FUN14 domain-containing protein 1 [Orussus abietinus]	FUN14	FUN14 family. This family of short proteins are found in eukaryotes and some archaea. Although the function of these proteins is not known they may contain transmembrane helices.	GO:0000422|mitophagy;	GO:0031307|integral component of mitochondrial outer membrane;GO:0005634|nucleus;	.	.	.
Bta05219	41	3.14992	583	41.9941	0.0750085	-3.7368	8.64757e-114	down	.	Acatn	Acetyl-coenzyme A transporter 1. The mouse Acatn is a 61 kDa hydrophobic protein with six to 10 transmembrane domains. It appears to promote 9-O-acetylation in gangliosides.	.	.	.	.	.
Bta03075	460	35.3405	8	0.576248	61.3286	5.93849	9.08253e-113	up	PREDICTED: fatty acid synthase [Acyrthosiphon pisum]	KR	KR domain. This enzymatic domain is part of bacterial polyketide synthases and catalyses the first step in the reductive modification of the beta-carbonyl centres in the growing polyketide chain. It uses NADPH to reduce the keto group to a hydroxy group.	GO:0006633|fatty acid biosynthetic process;	GO:0005737|cytoplasm;GO:0042470|melanosome;	GO:0047451|3-hydroxyoctanoyl-[acyl-carrier-protein] dehydratase activity;GO:0004317|3-hydroxypalmitoyl-[acyl-carrier-protein] dehydratase activity;GO:0004316|3-oxoacyl-[acyl-carrier-protein] reductase (NADPH) activity;GO:0004315|3-oxoacyl-[acyl-carrier-protein] synthase activity;GO:0004313|[acyl-carrier-protein] S-acetyltransferase activity;GO:0004314|[acyl-carrier-protein] S-malonyltransferase a…	K00665	FASN; fatty acid synthase, animal type [EC:2.3.1.85]
Bta12381	589	45.2512	1	0.072031	628.218	9.29512	1.49924e-110	up	.	Atracotoxin	Delta Atracotoxin. Delta atracotoxin produces potentially fatal neurotoxic symptoms in primates by slowing he inactivation of voltage-gated sodium channels. The structure of atracotoxin comprises a core beta region containing a triple-stranded a thumb-like extension protruding from the beta region and a C-terminal helix. The beta region contains a cystine knot motif, a feature seen in other neuro…	.	.	.	.	.
Bta08002	1139	87.5062	2606	187.713	0.46617	-1.10107	3.85331e-110	down	PREDICTED: eukaryotic translation initiation factor 4 gamma 3-like isoform X4 [Orussus abietinus]	MIF4G	MIF4G domain. MIF4G is named after Middle domain of eukaryotic initiation factor 4G (eIF4G). Also occurs in NMD2p and CBP80. The domain is rich in alpha-helices and may contain multiple alpha-helical repeats. In eIF4G, this domain binds eIF4A, eIF3, RNA and DNA.	GO:0001662|behavioral fear response;GO:0000184|nuclear-transcribed mRNA catabolic process, nonsense-mediated decay;GO:0000289|nuclear-transcribed mRNA poly(A) tail shortening;GO:0045666|positive regulation of neuron differentiation;GO:0043488|regulation of mRNA stability;GO:0006446|regulation of translational initiation;GO:0006413|translational initiation;GO:0016032|viral process;	GO:0005913|cell-cell adherens junction;GO:0005737|cytoplasm;GO:0005829|cytosol;GO:0016281|eukaryotic translation initiation factor 4F complex;GO:0016020|membrane;	GO:0098641|cadherin binding involved in cell-cell adhesion;GO:0008190|eukaryotic initiation factor 4E binding;GO:0044822|poly(A) RNA binding;GO:0008135|translation factor activity, RNA binding;GO:0003743|translation initiation factor activity;	K03260	EIF4G; translation initiation factor 4G
Bta11838	240	18.4385	1046	75.3445	0.244723	-2.03078	5.82987e-109	down	PREDICTED: facilitated trehalose transporter Tret1-like [Diaphorina citri]	Sugar_tr	Sugar (and other) transporter.	GO:0015771|trehalose transport;	GO:0016021|integral component of membrane;GO:0005886|plasma membrane;	GO:0015574|trehalose transmembrane transporter activity;	K14258	TRET1; facilitated trehalose transporter
Bta09445	483	37.1075	1507	108.551	0.341845	-1.54859	6.68007e-108	down	.	SART-1	SART-1 family. SART-1 is a protein involved in cell cycle arrest and pre-mRNA splicing. It has been shown to be a component of U4/U6 x U5 tri-snRNP complex in human, Schizosaccharomyces pombe and Saccharomyces cerevisiae. SART-1 is a known tumor antigen in a range of cancers recognized by T cells.	.	.	.	.	.
Bta14397	2415	185.538	1208	87.0135	2.13229	1.0924	1.64933e-107	up	Renin receptor [Zootermopsis nevadensis]	Renin_r	Renin receptor-like protein. The sequences featured in this family are similar to a region of the human renin receptor that bears a putative transmembrane spanning segment. The renin receptor is involved in intracellular signal transduction by the activation of the ERK1/ERK2 pathway, and it also serves to increase the efficiency of angiotensinogen cleavage by receptor-bound renin, therefore facil…	.	GO:0016021|integral component of membrane;	GO:0004872|receptor activity;	K19514	ATP6AP2, PRR; renin receptor
Bta01993	2721	209.047	1438	103.581	2.0182	1.01307	4.3274e-107	up	Charged multivesicular body protein 4C, putative [Pediculus humanus corporis]	Snf7	Snf7. This family of proteins are involved in protein sorting and transport from the endosome to the vacuole/lysosome in eukaryotic cells. Vacuoles/lysosomes play an important role in the degradation of both lipids and cellular proteins. In order to perform this degradative function, vacuoles/lysosomes contain numerous hydrolases which have been transported in the form of inactive precursors via …	GO:0010458|exit from mitosis;GO:0090148|membrane fission;GO:0000281|mitotic cytokinesis;GO:0031468|nuclear envelope reassembly;GO:0015031|protein transport;GO:0007034|vacuolar transport;	GO:0005829|cytosol;GO:0000815|ESCRT III complex;GO:0031902|late endosome membrane;GO:0030496|midbody;GO:0005635|nuclear envelope;	.	K12194	CHMP4, SNF7, VPS32; charged multivesicular body protein 4
Bta13716	2238	171.939	1087	78.2977	2.19597	1.13486	5.65878e-106	up	PREDICTED: V-type proton ATPase 116 kDa subunit a isoform 1 isoform X2 [Harpegnathos saltator]	V_ATPase_I	V-type ATPase 116kDa subunit family. This family consists of the 116kDa V-type ATPase (vacuolar (H+)-ATPases) subunits, as well as V-type ATP synthase subunit i. The V-type ATPases family are proton pumps that acidify intracellular compartments in eukaryotic cells for example yeast central vacuoles, clathrin-coated and synaptic vesicles. They have important roles in membrane trafficking processes…	GO:0015991|ATP hydrolysis coupled proton transport;GO:0015986|ATP synthesis coupled proton transport;GO:0016241|regulation of macroautophagy;GO:1901998|toxin transport;GO:0007035|vacuolar acidification;GO:0070072|vacuolar proton-transporting V-type ATPase complex assembly;	GO:0005737|cytoplasm;GO:0030659|cytoplasmic vesicle membrane;GO:0070062|extracellular exosome;GO:0005794|Golgi apparatus;GO:0016021|integral component of membrane;GO:0043231|intracellular membrane-bounded organelle;GO:0042470|melanosome;GO:0005654|nucleoplasm;GO:0005886|plasma membrane;GO:0016471|vacuolar proton-transporting V-type ATPase complex;GO:0000220|vacuolar proton-transporting V-type ATP…	GO:0051117|ATPase binding;GO:0046961|proton-transporting ATPase activity, rotational mechanism;	K02154	ATPeV0A, ATP6N; V-type H+-transporting ATPase subunit a
Bta06800	870	66.8397	209	15.0545	4.43985	2.15051	4.73389e-104	up	hypothetical protein TcasGA2_TC004196 [Tribolium castaneum]	RVT_1	Reverse transcriptase (RNA-dependent DNA polymerase). A reverse transcriptase gene is usually indicative of a mobile element such as a retrotransposon or retrovirus. Reverse transcriptases occur in a variety of mobile elements, including retrotransposons, retroviruses, group II introns, bacterial msDNAs, hepadnaviruses, and caulimoviruses.	GO:0015074|DNA integration;GO:0006310|DNA recombination;GO:0032197|transposition, RNA-mediated;GO:0019076|viral release from host cell;	GO:0005737|cytoplasm;GO:0005634|nucleus;GO:0000943|retrotransposon nucleocapsid;	GO:0004190|aspartic-type endopeptidase activity;GO:0005524|ATP binding;GO:0003677|DNA binding;GO:0003887|DNA-directed DNA polymerase activity;GO:0008233|peptidase activity;GO:0004540|ribonuclease activity;GO:0003723|RNA binding;GO:0003964|RNA-directed DNA polymerase activity;GO:0004523|RNA-DNA hybrid ribonuclease activity;GO:0008270|zinc ion binding;	K07497	K07497; putative transposase
Bta09525	2299	176.626	1148	82.6916	2.13596	1.09488	8.85182e-103	up	dual specificity protein phosphatase, putative [Pediculus humanus corporis]	DSPc	Dual specificity phosphatase, catalytic domain. Ser/Thr and Tyr protein phosphatases. The enzyme's tertiary fold is highly similar to that of tyrosine-specific phosphatases, except for a "recognition" region.	GO:0016311|dephosphorylation;GO:0000188|inactivation of MAPK activity;GO:0007254|JNK cascade;GO:0043508|negative regulation of JUN kinase activity;GO:0048715|negative regulation of oligodendrocyte differentiation;GO:0044387|negative regulation of protein kinase activity by regulation of protein phosphorylation;GO:0060266|negative regulation of respiratory burst involved in inflammatory response;G…	GO:0005737|cytoplasm;GO:0005794|Golgi apparatus;GO:0005654|nucleoplasm;GO:0005634|nucleus;	GO:0033549|MAP kinase phosphatase activity;GO:0017017|MAP kinase tyrosine/serine/threonine phosphatase activity;GO:0016791|phosphatase activity;GO:0004721|phosphoprotein phosphatase activity;GO:0004725|protein tyrosine phosphatase activity;	.	.
Bta10727	2238	171.939	1109	79.8824	2.1524	1.10595	1.05016e-101	up	Sec61 alpha 1 subunit [Acyrthosiphon pisum]	SecY	SecY translocase.	GO:0015031|protein transport;	GO:0005789|endoplasmic reticulum membrane;GO:0016021|integral component of membrane;	GO:0043022|ribosome binding;	K10956	SEC61A; protein transport protein SEC61 subunit alpha
Bta00370	2244	172.4	1119	80.6027	2.13889	1.09686	1.22568e-100	up	PREDICTED: uncharacterized protein LOC100164948 isoform X1 [Acyrthosiphon pisum]	Shisa	Wnt and FGF inhibitory regulator. Shisa is a transcription factor-type molecule that physically interacts with immature forms of the Wnt receptor Frizzled and the FGF receptor within the endoplasmic reticulum to inhibit their post-translational maturation and trafficking to the cell surface.	.	.	.	.	.
Bta04959	984	75.598	2287	164.735	0.458907	-1.12373	5.26689e-100	down	PREDICTED: uncharacterized protein LOC105453325 [Wasmannia auropunctata]	RVT_1	Reverse transcriptase (RNA-dependent DNA polymerase). A reverse transcriptase gene is usually indicative of a mobile element such as a retrotransposon or retrovirus. Reverse transcriptases occur in a variety of mobile elements, including retrotransposons, retroviruses, group II introns, bacterial msDNAs, hepadnaviruses, and caulimoviruses.	GO:0006313|transposition, DNA-mediated;	.	GO:0003964|RNA-directed DNA polymerase activity;	.	.
Bta15724	152	11.6777	807	58.129	0.200893	-2.3155	3.88762e-99	down	Structural maintenance of chromosomes protein 4 [Zootermopsis nevadensis]	SMC_N	RecF/RecN/SMC N terminal domain. This domain is found at the N terminus of SMC proteins. The SMC (structural maintenance of chromosomes) superfamily proteins have ATP-binding domains at the N- and C-termini, and two extended coiled-coil domains separated by a hinge in the middle. The eukaryotic SMC proteins form two kind of heterodimers: the SMC1/SMC3 and the SMC2/SMC4 types. These heterodimers c…	GO:0051301|cell division;GO:0007076|mitotic chromosome condensation;	GO:0005694|chromosome;GO:0005829|cytosol;GO:0005634|nucleus;	GO:0005524|ATP binding;GO:0046982|protein heterodimerization activity;	K06675	SMC4; structural maintenance of chromosome 4
Bta14597	1477	113.474	591	42.5703	2.66556	1.41444	1.0819e-98	up	luciferin regenerating enzyme [Lampyris turkestanicus]	SGL	SMP-30/Gluconolaconase/LRE-like region. This family describes a region that is found in proteins expressed by a variety of eukaryotic and prokaryotic species. These proteins include various enzymes, such as senescence marker protein 30 (SMP-30), gluconolactonase and luciferin-regenerating enzyme (LRE). SMP-30 is known to hydrolyse diisopropyl phosphorofluoridate in the liver, and has been noted a…	GO:0006874|cellular calcium ion homeostasis;GO:0019853|L-ascorbic acid biosynthetic process;GO:0032781|positive regulation of ATPase activity;GO:0050848|regulation of calcium-mediated signaling;	GO:0005737|cytoplasm;GO:0005576|extracellular region;GO:0005634|nucleus;	GO:0005509|calcium ion binding;GO:0030234|enzyme regulator activity;GO:0004341|gluconolactonase activity;GO:0008270|zinc ion binding;	K01053	E3.1.1.17, gnl, RGN; gluconolactonase [EC:3.1.1.17]
Bta08151	281	21.5884	1072	77.2173	0.279581	-1.83866	5.61581e-98	down	40S ribosomal protein S3 [Xenopsylla cheopis]	Ribosomal_S3_C	Ribosomal protein S3, C-terminal domain. This family contains a central domain pfam00013, hence the amino and carboxyl terminal domains are stored separately. This is a minimal carboxyl-terminal domain. Some are much longer.	GO:0006412|translation;	GO:0015935|small ribosomal subunit;	GO:0003723|RNA binding;GO:0003735|structural constituent of ribosome;	.	.
Bta13853	2346	180.237	1215	87.5177	2.05943	1.04225	7.22318e-97	up	heat shock factor binding protein, putative [Riptortus pedestris]	HSBP1	Heat shock factor binding protein 1. Heat shock factor binding protein 1 (HSBP1) appears to be a negative regulator of the heat shock response.	GO:0035987|endodermal cell differentiation;	GO:0005634|nucleus;	GO:0003714|transcription corepressor activity;	.	.
Bta04371	1165	89.5037	2541	183.031	0.489009	-1.03207	8.42403e-97	down	PREDICTED: transmembrane protein 184B isoform X2 [Microplitis demolitor]	Solute_trans_a	Organic solute transporter Ostalpha. This family is a transmembrane organic solute transport protein. In vertebrates these proteins form a complex with Ostbeta, and function as bile transporters. In plants they may transport brassinosteroid-like compounds and act as regulators of cell death.	GO:0006810|transport;	GO:0016021|integral component of membrane;	GO:0005215|transporter activity;	.	.
Bta04136	1125	86.4306	376	27.0837	3.19124	1.67412	2.77711e-96	up	PREDICTED: retinol dehydrogenase 12-like isoform X1 [Diaphorina citri]	adh_short	short chain dehydrogenase. This family contains a wide variety of dehydrogenases.	GO:0016062|adaptation of rhodopsin mediated signaling;GO:0042574|retinal metabolic process;GO:0042572|retinol metabolic process;	GO:0005789|endoplasmic reticulum membrane;GO:0016021|integral component of membrane;GO:0005622|intracellular;GO:0001917|photoreceptor inner segment;	GO:0052650|NADP-retinol dehydrogenase activity;GO:0004745|retinol dehydrogenase activity;	K11152	RDH11; retinol dehydrogenase 11 [EC:1.1.1.300]
Bta10766	442	33.9576	30	2.16093	15.7143	3.97401	4.65663e-96	up	cathepsin B [Haliotis discus hannai]	Peptidase_C1	Papain family cysteine protease.	GO:0051603|proteolysis involved in cellular protein catabolic process;	GO:0005615|extracellular space;GO:0005764|lysosome;	GO:0004197|cysteine-type endopeptidase activity;	K01363	CTSB; cathepsin B [EC:3.4.22.1]
Bta14288	1188	91.2707	416	29.9649	3.04592	1.60688	6.91042e-96	up	.	LRAT	Lecithin retinol acyltransferase. The full-length members of this family are representatives of a novel class II tumor-suppressor family, designated as H-REV107-like. This domain is the catalytic N-terminal proline-rich region of the protein. The downstream region is a putative C-terminal transmembrane domain which is found to be crucial for cellular localisation, but not necessary for the enzyme…	.	.	.	.	.
Bta02107	548	42.1013	72	5.18623	8.1179	3.02111	9.04573e-96	up	hypothetical protein Phum_PHUM308880 [Pediculus humanus corporis]	GSK-3_bind	Glycogen synthase kinase-3 binding. Glycogen synthase kinase-3 (GSK-3) sequentially phosphorylates four serine residues on glycogen synthase (GS), in the sequence SxxxSxxxSxxx-SxxxS(p), by recognizing and phosphorylating the first serine in the sequence motif SxxxS(P) (where S(p) represents a phosphoserine). Interaction of GSK-3 with a peptide derived from GSK-3 binding protein (this family) prev…	.	.	.	.	.
Bta11224	998	76.6736	303	21.8254	3.51304	1.81272	1.84075e-95	up	.	Toxin_9	Spider toxin. This family of spider neurotoxins are thought to be calcium ion channel inhibitors.	.	.	.	.	.
Bta03508	1427	109.632	572	41.2018	2.66087	1.4119	3.71041e-95	up	PREDICTED: ubiquitin-like modifier-activating enzyme 5 [Athalia rosae]	ThiF	ThiF family. This family contains a repeated domain in ubiquitin activating enzyme E1 and members of the bacterial ThiF/MoeB/HesA family.	GO:1990592|protein K69-linked ufmylation;GO:0071569|protein ufmylation;	GO:0005737|cytoplasm;GO:0005634|nucleus;	GO:0005524|ATP binding;GO:0046872|metal ion binding;GO:0071566|UFM1 activating enzyme activity;	K12164	UBA5, UBE1DC1; ubiquitin-like modifier-activating enzyme 5
Bta11977	990	76.0589	2259	162.718	0.467428	-1.09719	4.00824e-95	down	Maltase 1, partial [Zootermopsis nevadensis]	Alpha-amylase	Alpha amylase, catalytic domain. Alpha amylase is classified as family 13 of the glycosyl hydrolases. The structure is an 8 stranded alpha/beta barrel containing the active site, interrupted by a ~70 a.a. calcium-binding domain protruding between beta strand 3 and alpha helix 3, and a carboxyl-terminal Greek key beta-barrel domain.	.	.	GO:0004558|alpha-1,4-glucosidase activity;GO:0032450|maltose alpha-glucosidase activity;	.	.
Bta13315	1622	124.614	705	50.7819	2.4539	1.29508	8.9791e-95	up	hypothetical protein TcasGA2_TC006094 [Tribolium castaneum]	zf-HC5HC2H_2	PHD-zinc-finger like domain.	GO:0043966|histone H3 acetylation;GO:0045893|positive regulation of transcription, DNA-templated;GO:1901796|regulation of signal transduction by p53 class mediator;GO:0006351|transcription, DNA-templated;	GO:0005737|cytoplasm;GO:0070776|MOZ/MORF histone acetyltransferase complex;GO:0005654|nucleoplasm;GO:0005634|nucleus;	GO:0003677|DNA binding;GO:0008270|zinc ion binding;	K11348	BRPF1; bromodomain and PHD finger-containing protein 1
Bta00307	1983	152.348	962	69.2939	2.19858	1.13657	2.74215e-94	up	hypothetical protein L798_11892, partial [Zootermopsis nevadensis]	MGAT2	N-acetylglucosaminyltransferase II (MGAT2). UDP-N-acetyl-D-glucosamine:alpha-6-D-mannoside beta-1,2-N- acetylglucosaminyltransferase II (EC 2.4.1.143) (GnT II/MGAT2) is a Golgi resident enzyme that catalyses an essential step in the biosynthetic pathway leading from high mannose to complex N-linked oligosaccharides. Mutations in the MGAT2 gene lead to congenital disorder of glycosylation (CDG IIa…	GO:0009312|oligosaccharide biosynthetic process;GO:0009311|oligosaccharide metabolic process;GO:0006487|protein N-linked glycosylation;GO:0018279|protein N-linked glycosylation via asparagine;	GO:0005794|Golgi apparatus;GO:0000139|Golgi membrane;GO:0005795|Golgi stack;GO:0016021|integral component of membrane;GO:0016020|membrane;	GO:0008455|alpha-1,6-mannosylglycoprotein 2-beta-N-acetylglucosaminyltransferase activity;GO:0030246|carbohydrate binding;	K00736	MGAT2; alpha-1,6-mannosyl-glycoprotein beta-1,2-N-acetylglucosaminyltransferase [EC:2.4.1.143]
Bta06170	277	21.2811	1043	75.1284	0.283264	-1.81978	4.57999e-94	down	RAB GDP/GTP exchange factor, putative [Pediculus humanus corporis]	VPS9	Vacuolar sorting protein 9 (VPS9) domain. This domain acts as a GDP-GTP exchange factor (GEF). It activates Rab GTPases by stimulating the release of GDP and allowing GTP to bind.	GO:0048675|axon extension;GO:0007298|border follicle cell migration;GO:0006897|endocytosis;GO:0032483|regulation of Rab protein signal transduction;GO:0007165|signal transduction;	GO:0005938|cell cortex;GO:0030139|endocytic vesicle;	GO:0005096|GTPase activator activity;GO:0005085|guanyl-nucleotide exchange factor activity;GO:0019901|protein kinase binding;GO:0017112|Rab guanyl-nucleotide exchange factor activity;GO:0017016|Ras GTPase binding;GO:0030971|receptor tyrosine kinase binding;	.	.
Bta03697	635	48.7853	114	8.21154	5.94106	2.57072	5.78651e-94	up	.	AAA_13	AAA domain. This family of domains contain a P-loop motif that is characteristic of the AAA superfamily. Many of the proteins in this family are conjugative transfer proteins. This family includes the PrrC protein that is thought to be the active component of the anticodon nuclease.	.	.	.	.	.
Bta04338	524	40.2575	1493	107.542	0.374341	-1.41758	6.18211e-94	down	Lysosomal thioesterase PPT2-like protein [Zootermopsis nevadensis]	Palm_thioest	Palmitoyl protein thioesterase.	GO:0098734|macromolecule depalmitoylation;	GO:0005764|lysosome;	GO:0098599|palmitoyl hydrolase activity;GO:0008474|palmitoyl-(protein) hydrolase activity;	K01074	PPT; palmitoyl-protein thioesterase [EC:3.1.2.22]
Bta00551	97	7.45224	652	46.9642	0.158679	-2.65582	9.61519e-94	down	.	DEC-1_N	DEC-1 protein, N-terminal region. The defective chorion-1 gene (dec-1) in Drosophila encodes follicle cell proteins necessary for proper eggshell assembly. Multiple products of the dec-1 gene are formed by alternative RNA splicing and proteolytic processing. Cleavage products include S80 (80 kDa) which is incorporated into the eggshell, and further proteolysis of S80 gives S60 (60 kDa).	.	.	.	.	.
Bta09340	539	41.4099	73	5.25827	7.87519	2.97732	6.11296e-93	up	PREDICTED: thioredoxin domain-containing protein 5 [Athalia rosae]	Thioredoxin	Thioredoxin. Thioredoxins are small enzymes that participate in redox reactions, via the reversible oxidation of an active centre disulfide bond. Some members with only the active site are not separated from the noise.	GO:0043277|apoptotic cell clearance;GO:0045454|cell redox homeostasis;GO:0006457|protein folding;GO:0034976|response to endoplasmic reticulum stress;	GO:0005788|endoplasmic reticulum lumen;GO:0070062|extracellular exosome;	GO:0003756|protein disulfide isomerase activity;	K13984	TXNDC5, ERP46; thioredoxin domain-containing protein 5
Bta03213	1956	150.274	956	68.8617	2.18226	1.12582	1.2316e-91	up	PREDICTED: integral membrane protein GPR155 [Microplitis demolitor]	Mem_trans	Membrane transport protein. This family includes auxin efflux carrier proteins and other transporter proteins from all domains of life.	GO:0050890|cognition;GO:0035556|intracellular signal transduction;GO:0055085|transmembrane transport;	GO:0070062|extracellular exosome;GO:0016021|integral component of membrane;GO:0005622|intracellular;	.	.	.
Bta07538	47	3.61088	509	36.6638	0.0984862	-3.34393	1.95536e-91	down	G2/mitotic-specific cyclin-A [Zootermopsis nevadensis]	Cyclin_N	Cyclin, N-terminal domain. Cyclins regulate cyclin dependent kinases (CDKs). Human cyclin-O is a Uracil-DNA glycosylase that is related to other cyclins. Cyclins contain two domains of similar all-alpha fold, of which this family corresponds with the N-terminal domain.	GO:0055059|asymmetric neuroblast division;GO:0046331|lateral inhibition;GO:0007067|mitotic nuclear division;GO:0000070|mitotic sister chromatid segregation;GO:0045841|negative regulation of mitotic metaphase/anaphase transition;GO:0022008|neurogenesis;GO:0007422|peripheral nervous system development;GO:0035561|regulation of chromatin binding;GO:0007096|regulation of exit from mitosis;GO:0009794|r…	GO:0005737|cytoplasm;GO:0045169|fusome;GO:0005634|nucleus;GO:0045170|spectrosome;	GO:0016538|cyclin-dependent protein serine/threonine kinase regulator activity;	K06627	CCNA; cyclin A
Bta07739	2059	158.187	1034	74.4801	2.12389	1.08671	4.13086e-91	up	PREDICTED: protein RTF2 homolog isoform X1 [Diaphorina citri]	Rtf2	Rtf2 RING-finger. It is vital for effective cell-replication that replication is not stalled at any point by, for instance, damaged bases. Replication termination factor 2 (Rtf2) stabilizes the replication fork stalled at the site-specific replication barrier RTS1 by preventing replication restart until completion of DNA synthesis by a converging replication fork initiated at a flanking origin. T…	GO:1902979|mitotic DNA replication termination;GO:0071171|site-specific DNA replication termination at RTS1 barrier;	GO:0005634|nucleus;	.	.	.
Bta02775	756	58.0814	1858	133.834	0.433982	-1.20429	6.87324e-91	down	PREDICTED: Y+L amino acid transporter 2 [Orussus abietinus]	AA_permease_2	Amino acid permease.	.	GO:0016323|basolateral plasma membrane;GO:0005887|integral component of plasma membrane;	GO:0015297|antiporter activity;GO:0015179|L-amino acid transmembrane transporter activity;	K13872	SLC7A6; solute carrier family 7 (L-type amino acid transporter), member 6
Bta08587	662	50.8596	1698	122.309	0.41583	-1.26593	7.39945e-90	down	.	Metallothi_Euk2	Eukaryotic metallothionein. This is a family of eukaryotic metallothioneins.	.	.	.	.	.
Bta14086	358	27.5041	8	0.576248	47.7297	5.57681	4.89897e-88	up	blue opsin [Nephotettix cincticeps]	7tm_1	7 transmembrane receptor (rhodopsin family). This family contains, amongst other G-protein-coupled receptors (GCPRs), members of the opsin family, which have been considered to be typical members of the rhodopsin superfamily. They share several motifs, mainly the seven transmembrane helices, GCPRs of the rhodopsin superfamily. All opsins bind a chromophore, such as 11-cis-retinal. The function of…	GO:0007602|phototransduction;GO:0018298|protein-chromophore linkage;GO:0007601|visual perception;	GO:0016021|integral component of membrane;	GO:0004930|G-protein coupled receptor activity;GO:0009881|photoreceptor activity;	.	.
Bta14452	468	35.9551	1357	97.7461	0.367842	-1.44284	9.18995e-88	down	.	Lant_dehyd_C	Lantibiotic dehydratase, C terminus. Lantibiotics are ribosomally synthesized antimicrobial agents derived from ribosomally synthesized peptides. They are produced by bacteria of the Firmicutes phylum, and include mutacin, subtilin, and nisin. Lantibiotic peptides contain thioether bridges termed lanthionines that are thought to be generated by dehydration of serine and threonine residues followe…	.	.	.	.	.
Bta14263	142	10.9095	723	52.0784	0.209481	-2.25511	3.18355e-86	down	PREDICTED: zinc finger protein 721-like, partial [Danio rerio]	zf-H2C2_2	Zinc-finger double domain.	GO:0006355|regulation of transcription, DNA-templated;	GO:0005737|cytoplasm;	GO:0046872|metal ion binding;GO:0003723|RNA binding;	K09228	KRAB; KRAB domain-containing zinc finger protein
Bta12742	1562	120.004	704	50.7099	2.36648	1.24275	1.03647e-85	up	.	D123	D123. This family contains a number of eukaryotic D123 proteins approximately 330 residues long. It has been shown that mutated variants of D123 exhibit temperature-dependent differences in their degradation rate. D123 proteins are regulators of eIF2, the central regulator of translational initiation.	.	.	.	.	.
Bta08196	735	56.468	1787	128.719	0.43869	-1.18872	1.04254e-85	down	PREDICTED: monocarboxylate transporter 5 [Tribolium castaneum]	MFS_1	Major Facilitator Superfamily.	GO:0035879|plasma membrane lactate transport;	GO:0005887|integral component of plasma membrane;	GO:0015129|lactate transmembrane transporter activity;GO:0015293|symporter activity;	K08181	SLC16A4; MFS transporter, MCP family, solute carrier family 16 (monocarboxylic acid transporters), member 4
Bta03420	796	61.1545	1883	135.634	0.450877	-1.14919	1.4218e-85	down	PREDICTED: MATH and LRR domain-containing protein PFE0570w-like isoform X1 [Acyrthosiphon pisum]	MIP-T3	Microtubule-binding protein MIP-T3. This protein, which interacts with both microtubules and TRAF3 (tumor necrosis factor receptor-associated factor 3), is conserved from worms to humans. The N-terminal region is the microtubule binding domain and is well-conserved; the C-terminal 100 residues, also well-conserved, constitute the coiled-coil region which binds to TRAF3. The central region of the …	.	.	.	.	.
Bta07118	426	32.7284	1	0.072031	454.365	8.82771	3.96694e-85	up	.	Clusterin	Clusterin.	.	.	.	.	.
Bta12141	1730	132.911	826	59.4976	2.23389	1.15956	4.45269e-85	up	PREDICTED: muscle-specific protein 20 [Tribolium castaneum]	CH	Calponin homology (CH) domain. The CH domain is found in both cytoskeletal proteins and signal transduction proteins. The CH domain is involved in actin binding in some members of the family. However in calponins there is evidence that the CH domain is not involved in its actin binding activity. Most member proteins have from two to four copies of the CH domain, however some proteins such as calp…	GO:0007155|cell adhesion;GO:0007520|myoblast fusion;GO:0008360|regulation of cell shape;GO:1901739|regulation of myoblast fusion;	.	GO:0003779|actin binding;	.	.
Bta10057	168	12.907	774	55.752	0.231507	-2.11087	4.7991e-85	down	Collagen alpha-4(VI) chain [Crassostrea gigas]	Terminase_1	Phage Terminase. The majority of the members of this family are bacteriophage proteins, several of which are thought to be terminase large subunit proteins. There are also a number of bacterial proteins of unknown function.	.	.	.	.	.
Bta08216	1166	89.5805	442	31.8377	2.81366	1.49245	1.19583e-84	up	muscle LIM protein isoform 2 [Bombyx mori]	LIM	LIM domain. This family represents two copies of the LIM structural domain.	GO:0030154|cell differentiation;GO:0007517|muscle organ development;GO:0060537|muscle tissue development;	GO:0005634|nucleus;GO:0030018|Z disc;	GO:0008270|zinc ion binding;	.	.
Bta14432	448	34.4186	1301	93.7124	0.367279	-1.44505	2.12699e-84	down	.	Pox_VERT_large	Poxvirus early transcription factor (VETF), large subunit. The poxvirus early transcription factor (VETF), in addition to the viral RNA polymerase, is required for efficient transcription of early genes in vitro. VETF is a heterodimeric protein that binds specifically to early gene promoters. The heterodimer is comprised of an 82 kDa (this family) subunit and a 70 kDa subunit.	.	.	.	.	.
Bta14763	2112	162.259	1112	80.0985	2.02574	1.01845	3.66656e-84	up	Prenylated Rab acceptor protein 1 [Zootermopsis nevadensis]	PRA1	PRA1 family protein. This family includes the PRA1 (Prenylated rab acceptor) protein which is a Rab guanine dissociation inhibitor (GDI) displacement factor. This family also includes the glutamate transporter EAAC1 interacting protein GTRAP3-18.	.	GO:0030054|cell junction;GO:0005794|Golgi apparatus;GO:0016021|integral component of membrane;GO:0016020|membrane;GO:0005886|plasma membrane;GO:0008021|synaptic vesicle;	GO:0042802|identical protein binding;	.	.
Bta13646	381	29.2712	1181	85.0687	0.344089	-1.53915	3.92361e-84	down	hypothetical protein L798_04596 [Zootermopsis nevadensis]	ABC-3	ABC 3 transport family.	.	.	.	.	.
Bta08186	498	38.2599	71	5.1142	7.48112	2.90325	6.49091e-84	up	PREDICTED: uncharacterized protein LOC105559523, partial [Vollenhovia emeryi]	MADF_DNA_bdg	Alcohol dehydrogenase transcription factor Myb/SANT-like. The myb/SANT-like domain in Adf-1 (MADF) is an approximately 80-amino-acid module that directs sequence specific DNA binding to a site consisting of multiple tri-nucleotide repeats. The MADF domain is found in one or more copies in eukaryotic and viral proteins and is often associated with the BESS domain. It is likely that the MADF domain…	.	.	.	.	.
Bta05808	1923	147.739	982	70.7345	2.08864	1.06256	3.5171e-82	up	PREDICTED: NADH dehydrogenase [ubiquinone] iron-sulfur protein 4, mitochondrial isoform X2 [Tribolium castaneum]	ETC_C1_NDUFA4	ETC complex I subunit conserved region. Family of pankaryotic NADH-ubiquinone oxidoreductase subunits (EC:1.6.5.3) (EC:1.6.99.3) from complex I of the electron transport chain initially identified in Neurospora crassa as a 21 kDa protein.	GO:0007420|brain development;GO:0019933|cAMP-mediated signaling;GO:0045333|cellular respiration;GO:0006120|mitochondrial electron transport, NADH to ubiquinone;GO:0032981|mitochondrial respiratory chain complex I assembly;GO:0048146|positive regulation of fibroblast proliferation;GO:0072593|reactive oxygen species metabolic process;GO:0001932|regulation of protein phosphorylation;GO:0051591|respo…	GO:0005743|mitochondrial inner membrane;GO:0005747|mitochondrial respiratory chain complex I;GO:0005739|mitochondrion;	GO:0008137|NADH dehydrogenase (ubiquinone) activity;	K03937	NDUFS4; NADH dehydrogenase (ubiquinone) Fe-S protein 4
Bta11284	820	62.9983	240	17.2874	3.64416	1.86559	8.79351e-82	up	PREDICTED: CD63 antigen-like [Acyrthosiphon pisum]	Tetraspannin	Tetraspanin family.	GO:0016477|cell migration;GO:0007160|cell-matrix adhesion;GO:0034613|cellular protein localization;GO:0035646|endosome to melanosome transport;GO:0048757|pigment granule maturation;GO:0002576|platelet degranulation;GO:2001046|positive regulation of integrin-mediated signaling pathway;GO:0002092|positive regulation of receptor internalization;GO:0015031|protein transport;GO:2000680|regulation of r…	GO:0009986|cell surface;GO:0031904|endosome lumen;GO:0010008|endosome membrane;GO:0070062|extracellular exosome;GO:0005615|extracellular space;GO:0005887|integral component of plasma membrane;GO:0031226|intrinsic component of plasma membrane;GO:0031902|late endosome membrane;GO:0005765|lysosomal membrane;GO:0042470|melanosome;GO:0032585|multivesicular body membrane;GO:0097487|multivesicular body,…	.	K06497	CD63, MLA1, TSPAN30; CD63 antigen
Bta02827	742	57.0058	1766	127.207	0.448135	-1.158	2.5343e-81	down	PREDICTED: protein slit isoform X3 [Tribolium castaneum]	Laminin_G_1	Laminin G domain.	GO:0048846|axon extension involved in axon guidance;GO:0007411|axon guidance;GO:0016199|axon midline choice point recognition;GO:0048813|dendrite morphogenesis;GO:0007502|digestive tract mesoderm development;GO:0035050|embryonic heart tube development;GO:0007427|epithelial cell migration, open tracheal system;GO:0008347|glial cell migration;GO:0008406|gonad development;GO:0050929|induction of neg…	GO:0031012|extracellular matrix;GO:0005576|extracellular region;GO:0005615|extracellular space;GO:0005886|plasma membrane;GO:0005578|proteinaceous extracellular matrix;GO:0071666|Slit-Robo signaling complex;	GO:0005509|calcium ion binding;GO:0008201|heparin binding;GO:0048495|Roundabout binding;	K06839	SLIT2; slit 2
Bta00552	4	0.307309	350	25.2109	0.0121895	-6.35821	3.7833e-80	down	.	Nha1_C	Alkali metal cation/H+ antiporter Nha1 C terminus. The C terminus of the plasma membrane Nha1 antiporter plays an important role in the immediate cell response to hypo-osmotic shock which prevents an execessive loss of ions and water. This domain is found with pfam00999.	.	.	.	.	.
Bta03715	914	70.2201	302	21.7534	3.22801	1.69064	1.39363e-79	up	PREDICTED: vacuolar protein sorting-associated protein 4B [Acyrthosiphon pisum]	AAA	ATPase family associated with various cellular activities (AAA). AAA family proteins often perform chaperone-like functions that assist in the assembly, operation, or disassembly of protein complexes.	GO:0009838|abscission;GO:0007049|cell cycle;GO:0051301|cell division;GO:0016197|endosomal transport;GO:0032466|negative regulation of cytokinesis;GO:1903774|positive regulation of viral budding via host ESCRT complex;GO:0015031|protein transport;GO:0007033|vacuole organization;	GO:0005769|early endosome;GO:0031902|late endosome membrane;GO:0030496|midbody;GO:0005634|nucleus;	GO:0005524|ATP binding;GO:0016887|ATPase activity;GO:0017048|Rho GTPase binding;	K12196	VPS4; vacuolar protein-sorting-associated protein 4
Bta01930	619	47.556	138	9.94028	4.78417	2.25827	5.34739e-79	up	phosphatidate phosphatase X2 [Aphis gossypii]	PAP2	PAP2 superfamily. This family includes the enzyme type 2 phosphatidic acid phosphatase (PAP2), Glucose-6-phosphatase EC:3.1.3.9, Phosphatidylglycerophosphatase B EC:3.1.3.27 and bacterial acid phosphatase EC:3.1.3.2. The family also includes a variety of haloperoxidases that function by oxidizing halides in the presence of hydrogen peroxide to form the corresponding hypohalous acids.	GO:0046839|phospholipid dephosphorylation;GO:0006644|phospholipid metabolic process;GO:0007165|signal transduction;	GO:0005887|integral component of plasma membrane;	GO:0042577|lipid phosphatase activity;	.	.
Bta12743	952	73.1395	2071	149.176	0.490289	-1.0283	1.05096e-78	down	.	DUF4192	Domain of unknown function (DUF4192).	.	.	.	.	.
Bta11546	1894	145.511	983	70.8065	2.05505	1.03917	4.05814e-78	up	putative DNA-binding protein C17orf49-like protein [Zootermopsis nevadensis]	Myb_DNA-binding	Myb-like DNA-binding domain. This family contains the DNA binding domains from Myb proteins, as well as the SANT domain family.	GO:0016569|covalent chromatin modification;	GO:0005737|cytoplasm;GO:0071339|MLL1 complex;GO:0005654|nucleoplasm;GO:0016589|NURF complex;	GO:0003677|DNA binding;	.	.
Bta06775	362	27.8114	1106	79.6663	0.349099	-1.51829	2.43437e-77	down	PREDICTED: cysteine dioxygenase type 1 [Athalia rosae]	CDO_I	Cysteine dioxygenase type I. Cysteine dioxygenase type I (EC:1.13.11.20) converts cysteine to cysteinesulphinic acid and is the rate-limiting step in sulphate production.	GO:0019451|L-cysteine catabolic process to pyruvate, using cysteine dioxygenase;GO:0000097|sulfur amino acid biosynthetic process;GO:0042412|taurine biosynthetic process;	GO:0005829|cytosol;	GO:0017172|cysteine dioxygenase activity;GO:0005506|iron ion binding;	K00456	CDO1; cysteine dioxygenase [EC:1.13.11.20]
Bta12556	678	52.0888	1634	117.699	0.442561	-1.17605	3.39346e-77	down	PREDICTED: senecionine N-oxygenase-like [Acyrthosiphon pisum]	FMO-like	Flavin-binding monooxygenase-like. This family includes FMO proteins, cyclohexanone mono-oxygenase and a number of different mono-oxygenases.	GO:0009820|alkaloid metabolic process;GO:0055114|oxidation-reduction process;GO:0051289|protein homotetramerization;	GO:0005576|extracellular region;	GO:0050660|flavin adenine dinucleotide binding;GO:0004499|N,N-dimethylaniline monooxygenase activity;GO:0050661|NADP binding;GO:0033784|senecionine N-oxygenase activity;	K13608	SNO; senecionine N-oxygenase [EC:1.14.13.101]
Bta09709	1148	88.1976	461	33.2063	2.65605	1.40928	1.26417e-76	up	Cyclin-C [Zootermopsis nevadensis]	Cyclin_N	Cyclin, N-terminal domain. Cyclins regulate cyclin dependent kinases (CDKs). Human cyclin-O is a Uracil-DNA glycosylase that is related to other cyclins. Cyclins contain two domains of similar all-alpha fold, of which this family corresponds with the N-terminal domain.	GO:0045737|positive regulation of cyclin-dependent protein serine/threonine kinase activity;GO:1901409|positive regulation of phosphorylation of RNA polymerase II C-terminal domain;GO:0045944|positive regulation of transcription from RNA polymerase II promoter;GO:0006351|transcription, DNA-templated;	GO:0000307|cyclin-dependent protein kinase holoenzyme complex;GO:0005634|nucleus;	GO:0016538|cyclin-dependent protein serine/threonine kinase regulator activity;	K15161	CCNC, SSN8; cyclin C
Bta08699	208	15.9801	813	58.5612	0.272878	-1.87367	1.45846e-76	down	.	SLAIN	SLAIN motif-containing family. The SLAIN motif containing family is named after the presence of a SLAIN motif in SLAIN1. They are a family of microtubule plus-end tracking proteins.	.	.	.	.	.
Bta15230	1048	80.5149	399	28.7404	2.80146	1.48618	9.18156e-76	up	hypothetical protein [Riptortus pedestris]	zf-CCHC	Zinc knuckle. The zinc knuckle is a zinc binding motif composed of the the following CX2CX4HX4C where X can be any amino acid. The motifs are mostly from retroviral gag proteins (nucleocapsid). Prototype structure is from HIV. Also contains members involved in eukaryotic gene regulation, such as C. elegans GLH-1. Structure is an 18-residue zinc finger.	.	.	GO:0003676|nucleic acid binding;GO:0008270|zinc ion binding;	K09250	CNBP; cellular nucleic acid-binding protein
Bta01139	944	72.5249	335	24.1304	3.00554	1.58762	3.35425e-75	up	PREDICTED: peptidyl-alpha-hydroxyglycine alpha-amidating lyase 2 [Acyrthosiphon pisum]	NHL	NHL repeat. The NHL (NCL-1, HT2A and LIN-41) repeat is found in multiple tandem copies. It is about 40 residues long and resembles the WD repeat pfam00400. The repeats have a catalytic activity in bovine PAM (peptidyl-glycine alpha-amidating monooxygenase), proteolysis has shown that the Peptidyl-alpha-hydroxyglycine alpha-amidating lyase (PAL) activity is localized to the repeats. Human E3 ubiqu…	GO:0044237|cellular metabolic process;	GO:0005576|extracellular region;	GO:0046872|metal ion binding;GO:0004598|peptidylamidoglycolate lyase activity;	K18200	PAL; peptidylamidoglycolate lyase [EC:4.3.2.5]
Bta14790	435	33.4198	1216	87.5897	0.38155	-1.39006	1.42678e-74	down	PWWP domain-containing protein 2A [Zootermopsis nevadensis]	PWWP	PWWP domain. The PWWP domain is named after a conserved Pro-Trp-Trp-Pro motif. The domain binds to Histone-4 methylated at lysine-20, H4K20me, suggesting that it is methyl-lysine recognition motif. Removal of two conserved aromatic residues in a hydrophobic cavity created by this domain within the full-length protein, Pdp1, abolishes the interaction o f the protein with H4K20me3. In fission yeast…	GO:0031122|cytoplasmic microtubule organization;GO:0045022|early endosome to late endosome transport;GO:0007032|endosome organization;GO:0008333|endosome to lysosome transport;GO:0051645|Golgi localization;GO:0022027|interkinetic nuclear migration;GO:0007040|lysosome organization;GO:0034454|microtubule anchoring at centrosome;GO:0050768|negative regulation of neurogenesis;GO:0097150|neuronal stem…	GO:0034451|centriolar satellite;GO:0005813|centrosome;GO:0005801|cis-Golgi network;GO:0005737|cytoplasm;GO:0005829|cytosol;GO:0070695|FHF complex;GO:0005794|Golgi apparatus;GO:0030897|HOPS complex;GO:0005874|microtubule;GO:0005815|microtubule organizing center;GO:0000242|pericentriolar material;	GO:0042802|identical protein binding;GO:0008017|microtubule binding;	.	.
Bta05940	0	0.0384136	445	32.0538	0.00119841	-9.70466	1.52309e-74	down	.	MgtC	MgtC family. The MgtC protein is found in an operon with the Mg2+ transporter protein MgtB. The function of MgtC and its homologues is not known.	.	.	.	.	.
Bta07731	439	33.7271	62	4.46592	7.55211	2.91688	1.74541e-74	up	Circadian clock-controlled protein [Zootermopsis nevadensis]	JHBP	Haemolymph juvenile hormone binding protein (JHBP). This family consists of several insect-specific haemolymph juvenile hormone binding proteins (JHBP). Juvenile hormone regulates embryogenesis, maintains the status quo of larval development and stimulates reproductive maturation in the adult insect. JH is transported from the sites of its synthesis to target tissues by a haemolymph carrier calle…	.	.	.	.	.
Bta08307	432	33.1894	1195	86.0771	0.385577	-1.37491	4.08509e-72	down	hypothetical protein YQE_11955, partial [Dendroctonus ponderosae]	FtsJ	FtsJ-like methyltransferase. This family consists of FtsJ from various bacterial and archaeal sources FtsJ is a methyltransferase, but actually has no effect on cell division. FtsJ's substrate is the 23S rRNA. The 1.5 A crystal structure of FtsJ in complex with its cofactor S-adenosylmethionine revealed that FtsJ has a methyltransferase fold. This family also includes the N terminus of flaviviral…	GO:0000453|enzyme-directed rRNA 2'-O-methylation;GO:0000466|maturation of 5.8S rRNA from tricistronic rRNA transcript (SSU-rRNA, 5.8S rRNA, LSU-rRNA);GO:0000463|maturation of LSU-rRNA from tricistronic rRNA transcript (SSU-rRNA, 5.8S rRNA, LSU-rRNA);GO:0031167|rRNA methylation;	GO:0005730|nucleolus;GO:0030687|preribosome, large subunit precursor;GO:0030688|preribosome, small subunit precursor;	GO:0016435|rRNA (guanine) methyltransferase activity;GO:0008650|rRNA (uridine-2'-O-)-methyltransferase activity;	K14857	SPB1, FTSJ3; AdoMet-dependent rRNA methyltransferase SPB1 [EC:2.1.1.-]
Bta09827	695	53.3949	197	14.1901	3.76282	1.91182	8.18604e-72	up	PREDICTED: rab11 family-interacting protein 4 isoform X3 [Acyrthosiphon pisum]	Lebercilin	Ciliary protein causing Leber congenital amaurosis disease. Lebercilin is a family of eukaryotic ciliary proteins. Mutations in the gene, LCA5, are implicated in the disease Leber congenital amaurosis. In photoreceptors, lebercilin is uniquely localized at the cilium that bridges the inner and outer segments. Lebercilin functions as an integral element of selective protein transport through photo…	.	.	.	.	.
Bta11142	607	46.6341	149	10.7326	4.34508	2.11938	9.90158e-72	up	Conserved oligomeric Golgi complex subunit 2 [Zootermopsis nevadensis]	COG2	COG (conserved oligomeric Golgi) complex component, COG2. The COG complex comprises eight proteins COG1-8. The COG complex plays critical roles in Golgi structure and function. The proposed function of the complex is to mediate the initial physical contact between transport vesicles and their membrane targets. A comparable role in tethering vesicles has been suggested for at least six additional …	GO:0033227|dsRNA transport;GO:0007030|Golgi organization;GO:0006891|intra-Golgi vesicle-mediated transport;	GO:0000139|Golgi membrane;GO:0017119|Golgi transport complex;	GO:0008565|protein transporter activity;	.	.
Bta09783	420	32.2674	1170	84.2763	0.382877	-1.38505	2.04046e-71	down	hypothetical protein T265_07863 [Opisthorchis viverrini]	ubiquitin	Ubiquitin family. This family contains a number of ubiquitin-like proteins: SUMO (smt3 homologue) Nedd8, Elongin B, Rub1, and Parkin. A number of them are thought to carry a distinctive five-residue motif termed the proteasome-interacting motif (PIM), which may have a biologically significant role in protein delivery to proteasomes and recruitment of proteasomes to transcription sites.	GO:0006464|cellular protein modification process;GO:0002181|cytoplasmic translation;GO:0007219|Notch signaling pathway;GO:0016567|protein ubiquitination;GO:0006412|translation;GO:0006511|ubiquitin-dependent protein catabolic process;	GO:0005829|cytosol;GO:0022625|cytosolic large ribosomal subunit;GO:0005875|microtubule associated complex;GO:0005634|nucleus;	GO:0031386|protein tag;GO:0003735|structural constituent of ribosome;	K02927	RP-L40e, RPL40; large subunit ribosomal protein L40e
Bta15700	1516	116.47	743	53.5191	2.17623	1.12183	6.05023e-71	up	hypothetical protein L798_07670, partial [Zootermopsis nevadensis]	GST_N_3	Glutathione S-transferase, N-terminal domain.	GO:0007409|axonogenesis;GO:0022008|neurogenesis;GO:0019233|sensory perception of pain;	GO:0005737|cytoplasm;GO:0005886|plasma membrane;	.	.	.
Bta00653	428	32.882	1178	84.8526	0.38752	-1.36766	1.49686e-70	down	BAG family molecular chaperone regulator 3 [Zootermopsis nevadensis]	BAG	BAG domain. Domain present in Hsp70 regulators.	GO:0007275|multicellular organismal development;	.	GO:0030544|Hsp70 protein binding;	.	.
Bta05215	105	8.06686	558	40.1933	0.200701	-2.31688	4.80866e-69	down	pol polyprotein [Nuttalliella namaqua]	rve	Integrase core domain. Integrase mediates integration of a DNA copy of the viral genome into the host chromosome. Integrase is composed of three domains. The amino-terminal domain is a zinc binding domain pfam02022. This domain is the central catalytic domain. The carboxyl terminal domain that is a non-specific DNA binding domain pfam00552. The catalytic domain acts as an endonuclease when two nu…	GO:0015074|DNA integration;	.	GO:0004190|aspartic-type endopeptidase activity;GO:0004519|endonuclease activity;GO:0003676|nucleic acid binding;GO:0003964|RNA-directed DNA polymerase activity;	.	.
Bta10462	369	28.3492	1062	76.497	0.370593	-1.43209	3.06031e-68	down	PREDICTED: eukaryotic translation initiation factor 4 gamma 3-like isoform X3 [Microplitis demolitor]	MIF4G	MIF4G domain. MIF4G is named after Middle domain of eukaryotic initiation factor 4G (eIF4G). Also occurs in NMD2p and CBP80. The domain is rich in alpha-helices and may contain multiple alpha-helical repeats. In eIF4G, this domain binds eIF4A, eIF3, RNA and DNA.	GO:0006446|regulation of translational initiation;GO:0016032|viral process;	GO:0005829|cytosol;GO:0016281|eukaryotic translation initiation factor 4F complex;	GO:0044822|poly(A) RNA binding;GO:0000339|RNA cap binding;GO:0008135|translation factor activity, RNA binding;GO:0003743|translation initiation factor activity;	K03260	EIF4G; translation initiation factor 4G
Bta09428	1104	84.8172	466	33.5665	2.52684	1.33734	3.4572e-68	up	A-kinase anchor protein 13 [Zootermopsis nevadensis]	RhoGEF	RhoGEF domain. Guanine nucleotide exchange factor for Rho/Rac/Cdc42-like GTPases Also called Dbl-homologous (DH) domain. It appears that pfam00169 domains invariably occur C-terminal to RhoGEF/DH domains.	GO:0030154|cell differentiation;GO:0048013|ephrin receptor signaling pathway;GO:0035556|intracellular signal transduction;GO:0035023|regulation of Rho protein signal transduction;	GO:0005829|cytosol;GO:0005886|plasma membrane;	GO:0005085|guanyl-nucleotide exchange factor activity;GO:0046872|metal ion binding;GO:0005089|Rho guanyl-nucleotide exchange factor activity;GO:0003723|RNA binding;	K16529	AKAP13; A-kinase anchor protein 13
Bta14057	1600	122.924	821	59.1375	2.07861	1.05562	6.77902e-68	up	PREDICTED: cold shock domain-containing protein CG9705-like [Plutella xylostella]	CSD	'Cold-shock' DNA-binding domain.	GO:0048813|dendrite morphogenesis;GO:0006355|regulation of transcription, DNA-templated;	.	GO:0003677|DNA binding;	.	.
Bta07892	828	63.6129	288	20.7449	3.06643	1.61656	7.71015e-68	up	Sparc [Schistocerca gregaria]	SPARC_Ca_bdg	Secreted protein acidic and rich in cysteine Ca binding region. The SPARC_Ca_bdg domain of Secreted Protein Acidic and Rich in Cysteine is responsible for the anti-spreading activity of human urothelial cells. It is rich in alpha-helices. This extracellular calcium-binding domain contains two EF-hands that each coordinates one Ca2+ ion, forming a helix-loop-helix structure that not only drives th…	GO:0048856|anatomical structure development;GO:0007275|multicellular organismal development;GO:0007165|signal transduction;	GO:0005604|basement membrane;GO:0005615|extracellular space;	GO:0005509|calcium ion binding;GO:0005518|collagen binding;GO:0050840|extracellular matrix binding;	.	.
Bta07224	1058	81.2832	437	31.4776	2.58226	1.36863	1.03248e-67	up	PREDICTED: ubiquitin-associated domain-containing protein 1-like isoform X1 [Wasmannia auropunctata]	UBA	UBA/TS-N domain. This small domain is composed of three alpha helices. This family includes the previously defined UBA and TS-N domains. The UBA-domain (ubiquitin associated domain) is a novel sequence motif found in several proteins having connections to ubiquitin and the ubiquitination pathway. The structure of the UBA domain consists of a compact three helix bundle. This domain is found at the…	GO:0016567|protein ubiquitination;	GO:0005737|cytoplasm;	.	K12174	KPC2, UBAC1; Kip1 ubiquitination-promoting complex protein 2
Bta11628	167	12.8301	679	48.9091	0.262326	-1.93056	9.6951e-67	down	hypothetical protein L798_07838 [Zootermopsis nevadensis]	NAD_binding_4	Male sterility protein. This family represents the C-terminal region of the male sterility protein in a number of arabidopsis and drosophila. A sequence-related jojoba acyl CoA reductase is also included.	GO:0008611|ether lipid biosynthetic process;GO:0035336|long-chain fatty-acyl-CoA metabolic process;GO:0010025|wax biosynthetic process;	GO:0016021|integral component of membrane;GO:0005778|peroxisomal membrane;GO:0005777|peroxisome;	GO:0080019|fatty-acyl-CoA reductase (alcohol-forming) activity;GO:0050062|long-chain-fatty-acyl-CoA reductase activity;	K13356	FAR; fatty acyl-CoA reductase [EC:1.2.1.-]
Bta08181	312	23.9701	949	68.3575	0.350658	-1.51186	3.75885e-66	down	Neurofilament triplet M protein, putative [Pediculus humanus corporis]	YEATS	YEATS family. We have named this family the YEATS family, after `YNK7', `ENL', `AF-9', and `TFIIF small subunit'. This family also contains the GAS41 protein. All these proteins are thought to have a transcription stimulatory activity	GO:0009952|anterior/posterior pattern specification;GO:0090090|negative regulation of canonical Wnt signaling pathway;GO:2000096|positive regulation of Wnt signaling pathway, planar cell polarity pathway;GO:0006355|regulation of transcription, DNA-templated;GO:0007379|segment specification;GO:0006351|transcription, DNA-templated;	GO:0070062|extracellular exosome;GO:0005634|nucleus;GO:0008023|transcription elongation factor complex;	.	K15187	MLLT1_3, ENL, AF9; YEATS domain-containing protein 1/3
Bta15021	96	7.37541	522	37.6002	0.196154	-2.34994	9.34828e-66	down	PREDICTED: uncharacterized protein LOC100159758 isoform X2 [Acyrthosiphon pisum]	SAM_1	SAM domain (Sterile alpha motif). It has been suggested that SAM is an evolutionarily conserved protein binding domain that is involved in the regulation of numerous developmental processes in diverse eukaryotes. The SAM domain can potentially function as a protein interaction module through its ability to homo- and heterooligomerise with other SAM domains.	GO:0007165|signal transduction;	GO:0005737|cytoplasm;	.	.	.
Bta00304	179	13.7521	697	50.2056	0.273915	-1.8682	1.39713e-65	down	PREDICTED: protein phosphatase 1 regulatory subunit 3B-like [Diaphorina citri]	CBM_21	Putative phosphatase regulatory subunit. This family consists of several eukaryotic proteins that are thought to be involved in the regulation of glycogen metabolizm. For instance, the mouse PTG protein has been shown to interact with glycogen synthase, phosphorylase kinase, phosphorylase a: these three enzymes have key roles in the regulation of glycogen metabolizm. PTG also binds the catalytic …	GO:0005978|glycogen biosynthetic process;GO:0005977|glycogen metabolic process;GO:0006470|protein dephosphorylation;GO:0005979|regulation of glycogen biosynthetic process;GO:0005981|regulation of glycogen catabolic process;	GO:0042587|glycogen granule;GO:0043231|intracellular membrane-bounded organelle;	GO:0019899|enzyme binding;GO:0019903|protein phosphatase binding;GO:0019888|protein phosphatase regulator activity;	K07189	PPP1R3; protein phosphatase 1 regulatory subunit 3A/B/C/D/E
Bta08133	1515	116.393	775	55.8241	2.085	1.06005	8.56854e-65	up	Retinal dehydrogenase 1 [Zootermopsis nevadensis]	Aldedh	Aldehyde dehydrogenase family. This family of dehydrogenases act on aldehyde substrates. Members use NADP as a cofactor. The family includes the following members: The prototypical members are the aldehyde dehydrogenases EC:1.2.1.3. Succinate-semialdehyde dehydrogenase EC:1.2.1.16. Lactaldehyde dehydrogenase EC:1.2.1.22. Benzaldehyde dehydrogenase EC:1.2.1.28. Methylmalonate-semialdehyde dehydrog…	GO:0006068|ethanol catabolic process;	GO:0005759|mitochondrial matrix;	GO:0004029|aldehyde dehydrogenase (NAD) activity;	K00128	E1.2.1.3; aldehyde dehydrogenase (NAD+) [EC:1.2.1.3]
Bta07622	1659	127.456	883	63.6034	2.00392	1.00283	8.98973e-65	up	ferritin [Bemisia tabaci]	Ferritin	Ferritin-like domain. This family contains ferritins and other ferritin-like proteins such as members of the DPS family and bacterioferritins.	GO:0006879|cellular iron ion homeostasis;GO:0006826|iron ion transport;	GO:0005623|cell;	GO:0008199|ferric iron binding;	.	.
Bta03507	564	43.3305	1359	97.8902	0.442644	-1.17578	2.05426e-64	down	PREDICTED: protein KRI1 homolog [Acyrthosiphon pisum]	Kri1_C	KRI1-like family C-terminal. The yeast member of this family (Kri1p) is found to be required for 40S ribosome biogenesis in the nucleolus. This is the C-terminal domain of the family.	GO:0071456|cellular response to hypoxia;GO:0006635|fatty acid beta-oxidation;GO:1902109|negative regulation of mitochondrial membrane permeability involved in apoptotic process;GO:1901029|negative regulation of mitochondrial outer membrane permeabilization involved in apoptotic signaling pathway;	GO:0070062|extracellular exosome;GO:0005743|mitochondrial inner membrane;GO:0005739|mitochondrion;	GO:0003988|acetyl-CoA C-acyltransferase activity;GO:0044822|poly(A) RNA binding;	K14786	KRI1; protein KRI1
Bta04852	967	74.2919	390	28.0921	2.64458	1.40304	2.44398e-64	up	PREDICTED: sulfotransferase family cytosolic 1B member 1-like [Harpegnathos saltator]	Sulfotransfer_1	Sulfotransferase domain.	GO:0008202|steroid metabolic process;GO:0051923|sulfation;GO:0042403|thyroid hormone metabolic process;GO:0006805|xenobiotic metabolic process;	GO:0005737|cytoplasm;	GO:0008146|sulfotransferase activity;	K01025	E2.8.2.-
Bta09516	1072	82.3588	462	33.2783	2.47485	1.30734	5.04049e-64	up	PREDICTED: microtubule-associated protein Jupiter isoform X7 [Bactrocera dorsalis]	Pap_E4	E4 protein. This is is a family of Papillomavirus proteins, E4, coded for by ORF4. A splice variant, E1--E4, exists but neither the function of E4 or E1--E4 is known.	.	.	.	.	.
Bta04767	478	36.7234	102	7.34717	4.99831	2.32144	2.3714e-63	up	.	Myotoxins	Myotoxin.	.	.	.	.	.
Bta15235	1187	91.1939	546	39.3289	2.31875	1.21335	4.16246e-63	up	PREDICTED: dihydropteridine reductase isoform X1 [Megachile rotundata]	adh_short	short chain dehydrogenase. This family contains a wide variety of dehydrogenases.	GO:0006520|cellular amino acid metabolic process;GO:0035690|cellular response to drug;GO:0051066|dihydrobiopterin metabolic process;GO:0006559|L-phenylalanine catabolic process;GO:0001889|liver development;GO:0010044|response to aluminum ion;GO:0033762|response to glucagon;GO:0010288|response to lead ion;GO:0006729|tetrahydrobiopterin biosynthetic process;	GO:0005737|cytoplasm;GO:0005829|cytosol;GO:0070062|extracellular exosome;GO:0005739|mitochondrion;GO:0043005|neuron projection;	GO:0004155|6,7-dihydropteridine reductase activity;GO:0009055|electron carrier activity;GO:0070404|NADH binding;GO:0070402|NADPH binding;	K00357	QDPR; dihydropteridine reductase [EC:1.5.1.34]
Bta14324	1420	109.095	714	51.4302	2.12122	1.08489	4.17633e-63	up	interleukin enhancer binding factor [Eriocheir sinensis]	DZF	DZF domain. The function of this domain is unknown. It is often found associated with pfam00098 or pfam00035. This domain has been predicted to belong to the nucleotidyltransferase superfamily.	GO:0006955|immune response;GO:0045893|positive regulation of transcription, DNA-templated;GO:0006351|transcription, DNA-templated;	GO:0005737|cytoplasm;GO:0030529|ribonucleoprotein complex;GO:0016020|membrane;GO:0005730|nucleolus;GO:0005654|nucleoplasm;GO:0005634|nucleus;	GO:0005524|ATP binding;GO:0003677|DNA binding;GO:0003725|double-stranded RNA binding;GO:0044822|poly(A) RNA binding;GO:0016740|transferase activity;	K13089	ILF2; interleukin enhancer-binding factor 2
Bta03337	684	52.5498	1536	110.64	0.474964	-1.07411	5.68498e-63	down	PREDICTED: bifunctional glutamate/proline--tRNA ligase [Tribolium castaneum]	tRNA-synt_1c	tRNA synthetases class I (E and Q), catalytic domain. Other tRNA synthetase sub-families are too dissimilar to be included. This family includes only glutamyl and glutaminyl tRNA synthetases. In some organisms, a single glutamyl-tRNA synthetase aminoacylates both tRNA(Glu) and tRNA(Gln).	GO:0006424|glutamyl-tRNA aminoacylation;GO:0006433|prolyl-tRNA aminoacylation;	GO:0017101|aminoacyl-tRNA synthetase multienzyme complex;GO:0005737|cytoplasm;	GO:0005524|ATP binding;GO:0004818|glutamate-tRNA ligase activity;GO:0004827|proline-tRNA ligase activity;GO:0003723|RNA binding;	K14163	EPRS; bifunctional glutamyl/prolyl-tRNA synthetase [EC:6.1.1.17 6.1.1.15]
Bta00607	69	5.30108	444	31.9818	0.165753	-2.59289	1.15028e-62	down	PREDICTED: deoxynucleoside triphosphate triphosphohydrolase SAMHD1 [Acyrthosiphon pisum]	HD	HD domain. HD domains are metal dependent phosphohydrolases.	GO:0046061|dATP catabolic process;GO:0051607|defense response to virus;GO:0006203|dGTP catabolic process;GO:0045087|innate immune response;GO:0045088|regulation of innate immune response;	GO:0005634|nucleus;	GO:0032567|dGTP binding;GO:0008832|dGTPase activity;GO:0003676|nucleic acid binding;GO:0003723|RNA binding;GO:0008270|zinc ion binding;	.	.
Bta09225	1075	82.5892	470	33.8546	2.43953	1.2866	1.15752e-62	up	hypothetical protein L798_03370 [Zootermopsis nevadensis]	DUF4588	Domain of unknown function (DUF4588). This family of proteins is found in eukaryotes. Proteins in this family are typically between 200 and 274 amino acids in length. There is a conserved LYK sequence motif. There is a single completely conserved residue A that may be functionally important.	GO:0022900|electron transport chain;	GO:0070062|extracellular exosome;GO:0016021|integral component of membrane;GO:0005743|mitochondrial inner membrane;GO:0005747|mitochondrial respiratory chain complex I;GO:0005739|mitochondrion;	.	.	.
Bta05570	742	57.0058	1617	116.474	0.489429	-1.03083	5.2842e-62	down	PREDICTED: troponin T, partial [Diaphorina citri]	Troponin	Troponin. Troponin (Tn) contains three subunits, Ca2+ binding (TnC), inhibitory (TnI), and tropomyosin binding (TnT). this Pfam contains members of the TnT subunit. Troponin is a complex of three proteins, Ca2+ binding (TnC), inhibitory (TnI), and tropomyosin binding (TnT). The troponin complex regulates Ca++ induced muscle contraction. This family includes troponin T and troponin I. Troponin I b…	GO:0006937|regulation of muscle contraction;	GO:0005861|troponin complex;	.	.	.
Bta07475	290	22.2799	22	1.58468	14.0595	3.81348	7.07738e-62	up	arrestin-like protein [Lasius niger]	Arrestin_N	Arrestin (or S-antigen), N-terminal domain. Ig-like beta-sandwich fold. Scop reports duplication with C-terminal domain.	GO:0007165|signal transduction;	.	.	.	.
Bta11926	674	51.7815	214	15.4146	3.35924	1.74814	7.9194e-62	up	sugar transporter [Nilaparvata lugens]	Sugar_tr	Sugar (and other) transporter.	GO:0015771|trehalose transport;	GO:0016021|integral component of membrane;GO:0005886|plasma membrane;	GO:0015574|trehalose transmembrane transporter activity;	K14258	TRET1; facilitated trehalose transporter
Bta15556	865	66.4555	333	23.9863	2.77056	1.47018	8.46468e-62	up	PREDICTED: probable medium-chain specific acyl-CoA dehydrogenase, mitochondrial [Acyrthosiphon pisum]	Acyl-CoA_dh_1	Acyl-CoA dehydrogenase, C-terminal domain. C-terminal domain of Acyl-CoA dehydrogenase is an all-alpha, four helical up-and-down bundle.	GO:0006635|fatty acid beta-oxidation;GO:0033539|fatty acid beta-oxidation using acyl-CoA dehydrogenase;GO:0055088|lipid homeostasis;	GO:0005811|lipid particle;GO:0005875|microtubule associated complex;GO:0005759|mitochondrial matrix;GO:0005739|mitochondrion;	GO:0003995|acyl-CoA dehydrogenase activity;GO:0009055|electron carrier activity;GO:0000062|fatty-acyl-CoA binding;GO:0050660|flavin adenine dinucleotide binding;GO:0070991|medium-chain-acyl-CoA dehydrogenase activity;GO:0052890|oxidoreductase activity, acting on the CH-CH group of donors, with a flavin as acceptor;	K00249	ACADM, acd; acyl-CoA dehydrogenase [EC:1.3.8.7]
Bta08558	1361	104.562	678	48.837	2.14104	1.09831	9.78353e-62	up	E3 ubiquitin-protein ligase RNF19A, partial [Zootermopsis nevadensis]	IBR	IBR domain. The IBR (In Between Ring fingers) domain is often found to occur between pairs of ring fingers (pfam00097). This domain has also been called the C6HC domain and DRIL (for double RING finger linked) domain. Proteins that contain two Ring fingers and an IBR domain (these proteins are also termed RBR family proteins) are thought to exist in all eukaryotic organisms. RBR family members pl…	GO:0002250|adaptive immune response;GO:0032436|positive regulation of proteasomal ubiquitin-dependent protein catabolic process;GO:0000209|protein polyubiquitination;GO:0042787|protein ubiquitination involved in ubiquitin-dependent protein catabolic process;	GO:0044194|cytolytic granule;GO:0005737|cytoplasm;GO:0005829|cytosol;GO:0016021|integral component of membrane;GO:0000151|ubiquitin ligase complex;	GO:0016874|ligase activity;GO:0031624|ubiquitin conjugating enzyme binding;GO:0061630|ubiquitin protein ligase activity;GO:0004842|ubiquitin-protein transferase activity;GO:0008270|zinc ion binding;	K11973	RNF19B; E3 ubiquitin-protein ligase RNF19B [EC:2.3.2.27]
Bta11922	258	19.8214	2	0.144062	137.589	7.10423	4.32706e-61	up	cytochrome P450 [Bemisia tabaci]	p450	Cytochrome P450. Cytochrome P450s are haem-thiolate proteins involved in the oxidative degradation of various compounds. They are particularly well known for their role in the degradation of environmental toxins and mutagens. They can be divided into 4 classes, according to the method by which electrons from NAD(P)H are delivered to the catalytic site. Sequence conservation is relatively low with…	.	GO:0005789|endoplasmic reticulum membrane;GO:0031090|organelle membrane;	GO:0020037|heme binding;GO:0005506|iron ion binding;GO:0004497|monooxygenase activity;GO:0016705|oxidoreductase activity, acting on paired donors, with incorporation or reduction of molecular oxygen;	.	.
Bta02748	257	19.7446	2	0.144062	137.056	7.09862	7.01893e-61	up	PREDICTED: AP-3 complex subunit mu-2 [Plutella xylostella]	MBOAT	MBOAT, membrane-bound O-acyltransferase family. The MBOAT (membrane bound O-acyl transferase) family of membrane proteins contains a variety of acyltransferase enzymes. A conserved histidine has been suggested to be the active site residue.	GO:0008089|anterograde axon cargo transport;GO:0048490|anterograde synaptic vesicle transport;GO:0006886|intracellular protein transport;	GO:1904115|axon cytoplasm;GO:0030131|clathrin adaptor complex;GO:0030659|cytoplasmic vesicle membrane;GO:0005794|Golgi apparatus;	.	K12398	AP3M; AP-3 complex subunit mu
Bta12161	991	76.1358	422	30.3971	2.5047	1.32464	1.75999e-60	up	PREDICTED: cleavage stimulation factor subunit 2 isoform X3 [Ceratosolen solmsi marchali]	CSTF2_hinge	Hinge domain of cleavage stimulation factor subunit 2. The hinge domain of cleavage stimulation factor subunit 2 proteins, CSTF2, is necessary for binding to the subunit CstF-77 within the polyadenylation complex and subsequent nuclear localisation. This suggests that nuclear import of a pre-formed CSTF complex is an essential step in polyadenylation. Accurate and efficient polyadenylation is ess…	GO:0006378|mRNA polyadenylation;GO:0098789|pre-mRNA cleavage required for polyadenylation;	GO:0071920|cleavage body;GO:0005847|mRNA cleavage and polyadenylation specificity factor complex;	GO:0003729|mRNA binding;GO:0000166|nucleotide binding;	K14407	CSTF2, RNA15; cleavage stimulation factor subunit 2
Bta10348	616	47.3256	1411	101.636	0.465639	-1.10272	1.99086e-60	down	PREDICTED: protein ECT2 isoform X2 [Microplitis demolitor]	RhoGEF	RhoGEF domain. Guanine nucleotide exchange factor for Rho/Rac/Cdc42-like GTPases Also called Dbl-homologous (DH) domain. It appears that pfam00169 domains invariably occur C-terminal to RhoGEF/DH domains.	GO:0090630|activation of GTPase activity;GO:0032147|activation of protein kinase activity;GO:0070830|bicellular tight junction assembly;GO:0000902|cell morphogenesis;GO:0071277|cellular response to calcium ion;GO:0070301|cellular response to hydrogen peroxide;GO:0071479|cellular response to ionizing radiation;GO:0000910|cytokinesis;GO:0035556|intracellular signal transduction;GO:0043065|positive …	GO:0005923|bicellular tight junction;GO:0005911|cell-cell junction;GO:0097149|centralspindlin complex;GO:0032154|cleavage furrow;GO:0005737|cytoplasm;GO:0005829|cytosol;GO:0030496|midbody;GO:0072686|mitotic spindle;GO:0005634|nucleus;	GO:0005096|GTPase activator activity;GO:0005085|guanyl-nucleotide exchange factor activity;GO:0042803|protein homodimerization activity;GO:0005089|Rho guanyl-nucleotide exchange factor activity;GO:0004871|signal transducer activity;	.	.
Bta13303	653	50.1682	1467	105.67	0.474765	-1.07472	2.91143e-60	down	PREDICTED: semaphorin-2A isoform X2 [Tribolium castaneum]	Sema	Sema domain. The Sema domain occurs in semaphorins, which are a large family of secreted and transmembrane proteins, some of which function as repellent signals during axon guidance. Sema domains also occur in the hepatocyte growth factor receptor and human plexin A-3.	GO:0030154|cell differentiation;GO:0007399|nervous system development;	GO:0005576|extracellular region;	.	.	.
Bta12542	366	28.1188	1002	72.1751	0.389591	-1.35997	1.0181e-59	down	PREDICTED: uncharacterized protein LOC100872855 isoform X2 [Apis florea]	R3H	R3H domain. The name of the R3H domain comes from the characteristic spacing of the most conserved arginine and histidine residues. The function of the domain is predicted to be binding ssDNA.	.	GO:0035145|exon-exon junction complex;	GO:0000166|nucleotide binding;	.	.
Bta13858	789	60.6167	292	21.0331	2.88197	1.52706	1.11414e-59	up	ganglioside induced differentiation associated protein [Riptortus pedestris]	Macro	Macro domain. This domain is an ADP-ribose binding module. It is found in a number of otherwise unrelated proteins. It is found at the C-terminus of the macro-H2A histone protein. This domain is found in the non-structural proteins of several types of ssRNA viruses such as NSP3 from alphaviruses. This domain is also found on its own in a family of proteins from bacteria, archaebacteria, and eukar…	GO:0007420|brain development;GO:0006974|cellular response to DNA damage stimulus;GO:0051725|protein de-ADP-ribosylation;GO:0042278|purine nucleoside metabolic process;	GO:0005634|nucleus;	GO:0019213|deacetylase activity;GO:0016798|hydrolase activity, acting on glycosyl bonds;	.	.
Bta00867	1310	100.644	657	47.3244	2.12668	1.0886	1.21099e-58	up	hypothetical protein SINV_00955, partial [Solenopsis invicta]	Myosin_tail_1	Myosin tail. The myosin molecule is a multi-subunit complex made up of two heavy chains and four light chains it is a fundamental contractile protein found in all eukaryote cell types. This family consists of the coiled-coil myosin heavy chain tail region. The coiled-coil is composed of the tail from two molecules of myosin. These can then assemble into the macromolecular thick filament. The coil…	GO:0007498|mesoderm development;GO:0030239|myofibril assembly;	GO:0030016|myofibril;GO:0032982|myosin filament;	GO:0003774|motor activity;	.	.
Bta04570	950	72.9858	402	28.9565	2.52054	1.33373	1.22865e-58	up	uv excision repair protein rad23, putative [Pediculus humanus corporis]	XPC-binding	XPC-binding domain. Members of this family adopt a structure consisting of four alpha helices, arranged in an array. They bind specifically and directly to the xeroderma pigmentosum group C protein (XPC) to initiate nucleotide excision repair.	GO:0006289|nucleotide-excision repair;GO:0045070|positive regulation of viral genome replication;GO:0043161|proteasome-mediated ubiquitin-dependent protein catabolic process;GO:0032434|regulation of proteasomal ubiquitin-dependent protein catabolic process;	GO:0005634|nucleus;GO:0000502|proteasome complex;	GO:0003684|damaged DNA binding;	K10839	RAD23, HR23; UV excision repair protein RAD23
Bta02137	269	20.6665	19	1.36859	15.1006	3.91653	1.70038e-58	up	PREDICTED: kielin/chordin-like protein [Tribolium castaneum]	7TM_GPCR_Srh	Serpentine type 7TM GPCR chemoreceptor Srh. Chemoreception is mediated in Caenorhabditis elegans by members of the seven-transmembrane G-protein-coupled receptor class (7TM GPCRs) of proteins which are of the serpentine type. Srh is part of the Str superfamily of chemoreceptors. Chemoperception is one of the central senses of soil nematodes like C. elegans which are otherwise 'blind' and 'deaf'.	.	.	.	.	.
Bta05537	443	34.0345	97	6.98701	4.8711	2.28425	1.02486e-57	up	ubiquitin-activating enzyme E1 [Riptortus pedestris]	UBA_e1_C	Ubiquitin-activating enzyme e1 C-terminal domain. This presumed domain found at the C-terminus of Ubiquitin-activating enzyme e1 proteins is functionally uncharacterized.	GO:0016567|protein ubiquitination;	GO:0005737|cytoplasm;GO:0005739|mitochondrion;GO:0005634|nucleus;	GO:0005524|ATP binding;GO:0008641|small protein activating enzyme activity;	K03178	UBE1, UBA1; ubiquitin-activating enzyme E1 [EC:6.2.1.45]
Bta00140	48	3.68771	369	26.5795	0.138743	-2.84952	1.15368e-57	down	Propionyl-CoA carboxylase alpha chain, mitochondrial [Zootermopsis nevadensis]	CPSase_L_D2	Carbamoyl-phosphate synthase L chain, ATP binding domain. Carbamoyl-phosphate synthase catalyses the ATP-dependent synthesis of carbamyl-phosphate from glutamine or ammonia and bicarbonate. This important enzyme initiates both the urea cycle and the biosynthesis of arginine and/or pyrimidines. The carbamoyl-phosphate synthase (CPS) enzyme in prokaryotes is a heterodimer of a small and large chain…	.	GO:0005759|mitochondrial matrix;GO:0005739|mitochondrion;	GO:0005524|ATP binding;GO:0004075|biotin carboxylase activity;GO:0019899|enzyme binding;GO:0046872|metal ion binding;GO:0004658|propionyl-CoA carboxylase activity;	K01965	PCCA, pccA; propionyl-CoA carboxylase alpha chain [EC:6.4.1.3]
Bta08030	981	75.3675	429	30.9013	2.43897	1.28627	2.76009e-57	up	.	Protoglobin	Protoglobin. This family includes protoglobin from Methanosarcina acetivorans C2A. It is also found near the N-terminus of the Haem-based aerotactic transducer HemAT in Bacillus subtilis. It is part of the haemoglobin superfamily. Protoglobin has specific loops and an amino-terminal extension which leads to the burying of the haem within the matrix of the protein. Protoglobin-specific apolar tunn…	.	.	.	.	.
Bta14134	1055	81.0527	481	34.6469	2.33939	1.22613	3.66018e-57	up	hypothetical protein FF38_04439 [Lucilia cuprina]	EF-hand_7	EF-hand domain pair.	GO:0006919|activation of cysteine-type endopeptidase activity involved in apoptotic process;GO:0001525|angiogenesis;GO:0006915|apoptotic process;GO:0034605|cellular response to heat;GO:0006886|intracellular protein transport;GO:0051898|negative regulation of protein kinase B signaling;GO:0032007|negative regulation of TOR signaling;GO:0030948|negative regulation of vascular endothelial growth fac…	GO:0005737|cytoplasm;GO:0031410|cytoplasmic vesicle;GO:0005783|endoplasmic reticulum;GO:0070971|endoplasmic reticulum exit site;GO:0005789|endoplasmic reticulum membrane;GO:0005768|endosome;GO:0070062|extracellular exosome;GO:0031965|nuclear membrane;GO:0005634|nucleus;	GO:0060090|binding, bridging;GO:0005509|calcium ion binding;GO:0004198|calcium-dependent cysteine-type endopeptidase activity;GO:0048306|calcium-dependent protein binding;GO:0042802|identical protein binding;GO:0043495|protein anchor;GO:0046983|protein dimerization activity;GO:0042803|protein homodimerization activity;	.	.
Bta13918	934	71.7566	399	28.7404	2.49672	1.32003	8.73776e-57	up	V-ATPase subunit D [Locusta migratoria]	vATP-synt_AC39	ATP synthase (C/AC39) subunit. This family includes the AC39 subunit from vacuolar ATP synthase, and the C subunit from archaebacterial ATP synthase. The family also includes subunit C from the Sodium transporting ATP synthase from Enterococcus hirae.	GO:0015991|ATP hydrolysis coupled proton transport;	GO:0033179|proton-transporting V-type ATPase, V0 domain;	GO:0015078|hydrogen ion transmembrane transporter activity;	.	.
Bta11021	612	47.0183	1375	99.0427	0.474727	-1.07483	1.40059e-56	down	.	RICTOR_M	Rapamycin-insensitive companion of mTOR, middle domain. Rictor appears to serve as a scaffolding protein that is important for maintaining mTORC2 integrity. The mammalian target of rapamycin (mTOR) is a conserved Ser/Thr kinase that forms two functionally distinct complexes, mTROC1 and mTORC2, important for nutrient and growth-factor signalling. This region is the more conserved central section t…	.	.	.	.	.
Bta04822	69	5.30108	416	29.9649	0.176909	-2.49892	1.74575e-56	down	.	RIP	Ribosome inactivating protein.	.	.	.	.	.
Bta10695	1300	99.8754	662	47.6845	2.0945	1.06661	2.36482e-56	up	PREDICTED: golgin-45 [Orussus abietinus]	T4SS	Type IV secretion system proteins. Members of this family are components of the type IV secretion system. They mediate intracellular transfer of macromolecules via a mechanism ancestrally related to that of bacterial conjugation machineries.	GO:0007030|Golgi organization;GO:0043001|Golgi to plasma membrane protein transport;GO:0016192|vesicle-mediated transport;	GO:0005794|Golgi apparatus;GO:0005796|Golgi lumen;GO:0000139|Golgi membrane;GO:0005654|nucleoplasm;GO:0005634|nucleus;	GO:0019899|enzyme binding;GO:0031625|ubiquitin protein ligase binding;	.	.
Bta12081	263	20.2056	21	1.51265	13.3577	3.7396	1.65119e-55	up	glutathione S-transferase [Bemisia tabaci]	GST_N	Glutathione S-transferase, N-terminal domain. Function: conjugation of reduced glutathione to a variety of targets. Also included in the alignment, but are not GSTs: * S-crystallins from squid. Similarity to GST previously noted. * Eukaryotic elongation factors 1-gamma. Not known to have GST activity; similarity not previously recognized. * HSP26 family of stress-related proteins. including auxin…	.	.	GO:0004364|glutathione transferase activity;	.	.
Bta08615	306	23.5091	38	2.73718	8.58881	3.10246	1.9438e-55	up	PREDICTED: uncharacterized protein LOC103308654 [Acyrthosiphon pisum]	Acyl_transf_3	Acyltransferase family. This family includes a range of acyltransferase enzymes. This domain is found in many as yet uncharacterized C. elegans proteins and it is approximately 300 amino acids long.	GO:0006869|lipid transport;GO:0007275|multicellular organismal development;	GO:0016021|integral component of membrane;	GO:0008289|lipid binding;GO:0016747|transferase activity, transferring acyl groups other than amino-acyl groups;	.	.
Bta03939	749	57.5436	282	20.3128	2.83288	1.50227	2.11055e-55	up	PREDICTED: LYR motif-containing protein 4 [Diaphorina citri]	Complex1_LYR_1	Complex1_LYR-like. This is a family of proteins carrying the LYR motif of family Complex1_LYR, pfam05347, likely to be involved in Fe-S cluster biogenesis in mitochondria.	.	GO:0005739|mitochondrion;GO:0005634|nucleus;	.	.	.
Bta04119	361	27.7346	964	69.4379	0.399416	-1.32404	3.03156e-55	down	hypothetical protein Phum_PHUM202100 [Pediculus humanus corporis]	zf-met	Zinc-finger of C2H2 type. This is a zinc-finger domain with the CxxCx(12)Hx(6)H motif, found in multiple copies in a wide range of proteins from plants to metazoans. Some member proteins, particularly those from plants, are annotated as being RNA-binding.	.	GO:0005737|cytoplasm;GO:0005783|endoplasmic reticulum;GO:0005634|nucleus;	GO:0003676|nucleic acid binding;GO:0008270|zinc ion binding;	.	.
Bta06446	932	71.603	405	29.1726	2.45446	1.29541	4.44785e-55	up	PREDICTED: mitotic spindle assembly checkpoint protein MAD2B [Athalia rosae]	Alk_phosphatase	Alkaline phosphatase.	.	GO:0031225|anchored component of membrane;GO:0005886|plasma membrane;	GO:0004035|alkaline phosphatase activity;GO:0046872|metal ion binding;	K01077	E3.1.3.1, phoA, phoB; alkaline phosphatase [EC:3.1.3.1]
Bta13868	506	38.8746	1197	86.2212	0.45087	-1.14922	6.45806e-55	down	hypothetical protein L798_13353 [Zootermopsis nevadensis]	THAP	THAP domain. The THAP domain is a putative DNA-binding domain (DBD) and probably also binds a zinc ion. It features the conserved C2CH architecture (consensus sequence: Cys - 2-4 residues - Cys - 35-50 residues - Cys - 2 residues - His). Other universal features include the location of the domain at the N-termini of proteins, its size of about 90 residues, a C-terminal AVPTIF box and several othe…	.	.	.	.	.
Bta04334	885	67.9921	374	26.9396	2.52387	1.33564	7.75223e-55	up	PREDICTED: CLK4-associating serine/arginine rich protein, partial [Ceratosolen solmsi marchali]	DRY_EERY	Alternative splicing regulator. This entry represents the conserved N-terminal region of SWAP (suppressor-of-white-apricot protein) proteins. This region contains two highly conserved motifs, viz: DRY and EERY, which appear to be the sites for alternative splicing of exons 2 and 3 of the SWAP mRNA. These proteins are thus thought to be involved in auto-regulation of pre-mRNA splicing. Most family…	GO:0006397|mRNA processing;GO:0008380|RNA splicing;	GO:0005634|nucleus;	.	K13168	SFRS16; splicing factor, arginine/serine-rich 16
Bta07154	1203	92.4231	599	43.1466	2.14207	1.09901	8.74263e-55	up	digestive cysteine protease intestain [Leptinotarsa decemlineata]	Peptidase_C1	Papain family cysteine protease.	.	GO:0005576|extracellular region;	GO:0008234|cysteine-type peptidase activity;	.	.
Bta08159	552	42.4086	165	11.8851	3.56821	1.8352	2.53462e-54	up	hypothetical protein TcasGA2_TC003728 [Tribolium castaneum]	HMG_box	HMG (high mobility group) box.	GO:0009880|embryonic pattern specification;GO:0007507|heart development;GO:0007476|imaginal disc-derived wing morphogenesis;GO:0007500|mesodermal cell fate determination;GO:0045892|negative regulation of transcription, DNA-templated;GO:0030178|negative regulation of Wnt signaling pathway;GO:0010628|positive regulation of gene expression;GO:0045944|positive regulation of transcription from RNA pol…	GO:0005875|microtubule associated complex;GO:0005634|nucleus;GO:0005667|transcription factor complex;	GO:0019900|kinase binding;GO:0070491|repressing transcription factor binding;GO:0043565|sequence-specific DNA binding;GO:0003705|transcription factor activity, RNA polymerase II distal enhancer sequence-specific binding;	K04491	TCF7L2; transcription factor 7-like 2
Bta04307	499	38.3368	1179	84.9246	0.451421	-1.14745	5.5221e-54	down	hypothetical protein L798_06308, partial [Zootermopsis nevadensis]	7tm_1	7 transmembrane receptor (rhodopsin family). This family contains, amongst other G-protein-coupled receptors (GCPRs), members of the opsin family, which have been considered to be typical members of the rhodopsin superfamily. They share several motifs, mainly the seven transmembrane helices, GCPRs of the rhodopsin superfamily. All opsins bind a chromophore, such as 11-cis-retinal. The function of…	GO:0071392|cellular response to estradiol stimulus;GO:0071385|cellular response to glucocorticoid stimulus;GO:0007268|synaptic transmission;GO:0007187|G-protein coupled receptor signaling pathway, coupled to cyclic nucleotide second messenger;GO:0008285|negative regulation of cell proliferation;	GO:0005737|cytoplasm;GO:0005887|integral component of plasma membrane;GO:0043005|neuron projection;	GO:0042923|neuropeptide binding;GO:0004994|somatostatin receptor activity;	K04218	SSTR2; somatostatin receptor 2
Bta13479	983	75.5211	446	32.1258	2.35079	1.23315	7.93485e-54	up	PREDICTED: LOW QUALITY PROTEIN: integumentary mucin C.1 [Musca domestica]	MGC-24	Multi-glycosylated core protein 24 (MGC-24). This family consists of several MGC-24 (or Cd164 antigen) proteins from eukaryotic organisms. MGC-24/CD164 is a sialomucin expressed in many normal and cancerous tissues. In humans, soluble and transmembrane forms of MGC-24 are produced by alternative splicing.	.	.	.	.	.
Bta15837	645	49.5535	223	16.0629	3.08496	1.62525	1.45831e-53	up	reverse transcriptase [Lasius niger]	TGT	Queuine tRNA-ribosyltransferase. This is a family of queuine tRNA-ribosyltransferases EC:2.4.2.29, also known as tRNA-guanine transglycosylase and guanine insertion enzyme. Queuine tRNA-ribosyltransferase modifies tRNAs for asparagine, aspartic acid, histidine and tyrosine with queuine. It catalyses the exchange of guanine-34 at the wobble position with 7-aminomethyl-7-deazaguanine, and the addit…	GO:0006313|transposition, DNA-mediated;	.	GO:0003964|RNA-directed DNA polymerase activity;	.	.
Bta02984	583	44.7903	1305	94.0005	0.47649	-1.06948	2.37199e-53	down	hypothetical protein TcasGA2_TC010381 [Tribolium castaneum]	LSM14	Scd6-like Sm domain. The Scd6-like Sm domain is found in Scd6p from S. cerevisiae, Rap55 from the newt Pleurodeles walt, and its orthologs from fungi, animals, plants and apicomplexans. The domain is also found in Dcp3p and the human EDC3/FLJ21128 protein where it is fused to the the Rossmanoid YjeF-N domain. In addition both EDC3 and Scd6p are found fused to the FDF domain.	GO:0007275|multicellular organismal development;GO:0006417|regulation of translation;	GO:0030529|ribonucleoprotein complex;	GO:0044822|poly(A) RNA binding;	K18749	LSM14, RAP55, SCD6; protein LSM14
Bta01090	453	34.8027	113	8.13951	4.27578	2.09619	3.63923e-53	up	.	DUF1421	Protein of unknown function (DUF1421). This family represents a conserved region approximately 350 residues long within a number of plant proteins of unknown function.	.	.	.	.	.
Bta08057	291	22.3567	36	2.59312	8.62156	3.10795	7.03647e-53	up	PREDICTED: fork head domain-containing protein FD2-like [Vollenhovia emeryi]	Fork_head	Fork head domain.	GO:0007507|heart development;GO:0061146|Peyer's patch morphogenesis;GO:0030166|proteoglycan biosynthetic process;GO:0006355|regulation of transcription, DNA-templated;GO:0030111|regulation of Wnt signaling pathway;GO:0006351|transcription, DNA-templated;GO:0007495|visceral mesoderm-endoderm interaction involved in midgut development;	GO:0005634|nucleus;	GO:0003677|DNA binding;GO:0000981|RNA polymerase II transcription factor activity, sequence-specific DNA binding;GO:0043565|sequence-specific DNA binding;GO:0003700|transcription factor activity, sequence-specific DNA binding;	K09405	FOXL; forkhead box protein L
Bta11276	236	18.1312	15	1.08047	16.7809	4.06875	1.09405e-52	up	hypothetical protein L798_03777, partial [Zootermopsis nevadensis]	WAP	WAP-type (Whey Acidic Protein) 'four-disulfide core'.	.	GO:0016021|integral component of membrane;	.	.	.
Bta04941	946	72.6785	426	30.6852	2.36852	1.24399	1.48224e-52	up	Transcriptional repressor scratch 1 [Zootermopsis nevadensis]	zf-H2C2_2	Zinc-finger double domain.	GO:0000122|negative regulation of transcription from RNA polymerase II promoter;GO:2001222|regulation of neuron migration;GO:0006351|transcription, DNA-templated;	GO:0005634|nucleus;	GO:0003677|DNA binding;GO:0046872|metal ion binding;	K09219	SCRT; scratch
Bta04598	650	49.9377	1396	100.555	0.496619	-1.00979	5.58011e-52	down	PREDICTED: calcium-binding mitochondrial carrier protein SCaMC-1-B-like isoform X1 [Acyrthosiphon pisum]	Mito_carr	Mitochondrial carrier protein.	GO:0015867|ATP transport;GO:0071277|cellular response to calcium ion;GO:0034599|cellular response to oxidative stress;GO:0006839|mitochondrial transport;GO:0010941|regulation of cell death;GO:0006412|translation;	GO:0016021|integral component of membrane;GO:0005743|mitochondrial inner membrane;GO:0005739|mitochondrion;	GO:0005347|ATP transmembrane transporter activity;GO:0005509|calcium ion binding;GO:0003735|structural constituent of ribosome;	K14684	SLC25A23S; solute carrier family 25 (mitochondrial phosphate transporter), member 23/24/25/41
Bta00431	1049	80.5917	502	36.1596	2.22878	1.15625	6.41162e-52	up	PREDICTED: ER membrane protein complex subunit 8/9 homolog [Athalia rosae]	UPF0172	Uncharacterized protein family (UPF0172). In Chlamydomonas reinhardtii the protein TLA1 (truncated light-harvesting chlorophyll antenna size) apparently regulates genes that define the chlorophyll-a antenna size in the photosynthetic apparatus. This family was formerly known as UPF0172.	.	GO:0012505|endomembrane system;GO:0005875|microtubule associated complex;	.	.	.
Bta12134	35	2.68895	309	22.2576	0.120811	-3.04918	9.54844e-52	down	pol [Drosophila melanogaster]	Exo_endo_phos_2	Endonuclease-reverse transcriptase. This domain represents the endonuclease region of retrotransposons from a range of bacteria, archaea and eukaryotes. These are enzymes largely from class EC:2.7.7.49.	.	.	.	.	.
Bta06345	1240	95.2657	644	46.388	2.05367	1.03821	1.47702e-51	up	PREDICTED: facilitated trehalose transporter Tret1-like isoform X1 [Diaphorina citri]	Sugar_tr	Sugar (and other) transporter.	GO:0015771|trehalose transport;	GO:0016021|integral component of membrane;GO:0005886|plasma membrane;	GO:0015574|trehalose transmembrane transporter activity;	K14258	TRET1; facilitated trehalose transporter
Bta11626	514	39.4892	152	10.9487	3.60674	1.8507	3.00446e-51	up	Diphthine synthase [Zootermopsis nevadensis]	TP_methylase	Tetrapyrrole (Corrin/Porphyrin) Methylases. This family uses S-AdoMet in the methylation of diverse substrates. This family includes a related group of bacterial proteins of unknown function. This family includes the methylase Dipthine synthase.	GO:0017183|peptidyl-diphthamide biosynthetic process from peptidyl-histidine;	.	GO:0004164|diphthine synthase activity;	K00586	DPH5; diphthine synthase [EC:2.1.1.98]
Bta09078	713	54.7778	276	19.8806	2.75534	1.46223	8.70199e-51	up	PREDICTED: DNA topoisomerase 3-alpha [Acyrthosiphon pisum]	NPL4	NPL4 family. The HRD4 gene was identical to NPL4, a gene previously implicated in nuclear transport. Using a diverse set of substrates and direct ubiquitination assays, analysis revealed that HRD4/NPL4 is required for a poorly characterized step in ER-associated degradation after ubiquitination of target proteins but before their recognition by the 26S proteasome. Npl4p physically associates with…	GO:0006260|DNA replication;GO:0000731|DNA synthesis involved in DNA repair;GO:0006265|DNA topological change;GO:0007126|meiotic nuclear division;GO:1901796|regulation of signal transduction by p53 class mediator;GO:0000732|strand displacement;	GO:0005694|chromosome;GO:0005829|cytosol;GO:0005654|nucleoplasm;GO:0005634|nucleus;GO:0016605|PML body;	GO:0003677|DNA binding;GO:0003916|DNA topoisomerase activity;GO:0003917|DNA topoisomerase type I activity;GO:0008270|zinc ion binding;	K03165	TOP3; DNA topoisomerase III [EC:5.99.1.2]
Bta13515	419	32.1906	101	7.27513	4.42474	2.14559	1.03827e-50	up	acylphosphatase-like protein [Coptotermes formosanus]	Acylphosphatase	Acylphosphatase.	.	GO:0005739|mitochondrion;	GO:0003998|acylphosphatase activity;	.	.
Bta03759	852	65.4568	370	26.6515	2.45603	1.29633	1.57572e-50	up	Eukaryotic initiation factor 4A-III [Zootermopsis nevadensis]	DEAD	DEAD/DEAH box helicase. Members of this family include the DEAD and DEAH box helicases. Helicases are involved in unwinding nucleic acids. The DEAD box helicases are involved in various aspects of RNA metabolizm, including nuclear transcription, pre mRNA splicing, ribosome biogenesis, nucleocytoplasmic transport, translation, RNA decay and organellar gene expression.	GO:0006974|cellular response to DNA damage stimulus;GO:1903040|exon-exon junction complex assembly;GO:0000398|mRNA splicing, via spliceosome;GO:0051028|mRNA transport;GO:0045451|pole plasm oskar mRNA localization;GO:0070374|positive regulation of ERK1 and ERK2 cascade;GO:0046579|positive regulation of Ras protein signal transduction;GO:0010468|regulation of gene expression;GO:0010501|RNA secondar…	GO:0071013|catalytic step 2 spliceosome;GO:0016281|eukaryotic translation initiation factor 4F complex;GO:0005634|nucleus;GO:0045495|pole plasm;GO:0071011|precatalytic spliceosome;	GO:0005524|ATP binding;GO:0004004|ATP-dependent RNA helicase activity;GO:0003743|translation initiation factor activity;	K13025	EIF4A3, FAL1; ATP-dependent RNA helicase [EC:3.6.4.13]
Bta07395	962	73.9078	448	32.2699	2.2903	1.19554	2.93141e-50	up	Coatomer subunit gamma-2 [Zootermopsis nevadensis]	Adaptin_N	Adaptin N terminal region. This family consists of the N terminal region of various alpha, beta and gamma subunits of the AP-1, AP-2 and AP-3 adaptor protein complexes. The adaptor protein (AP) complexes are involved in the formation of clathrin-coated pits and vesicles. The N-terminal region of the various adaptor proteins (APs) is constant by comparison to the C-terminal which is variable withi…	GO:0006886|intracellular protein transport;GO:0016192|vesicle-mediated transport;	GO:0030126|COPI vesicle coat;GO:0005783|endoplasmic reticulum;GO:0000139|Golgi membrane;	GO:0005198|structural molecule activity;	K17267	COPG; coatomer protein complex, subunit gamma
Bta03477	145	11.1399	546	39.3289	0.283251	-1.81985	6.36983e-50	down	hypothetical protein RF55_11456 [Lasius niger]	MULE	MULE transposase domain. This domain was identified by Babu and colleagues.	.	.	.	.	.
Bta10721	22	1.6902	264	19.0162	0.0888821	-3.49196	8.66891e-50	down	protein phosphatase-5 [Riptortus pedestris]	PPP5	PPP5 TPR repeat region. This region is specific to the PPP5 subfamily of serine/threonine phosphatases and contains TPR repeats.	GO:0071276|cellular response to cadmium ion;GO:0070301|cellular response to hydrogen peroxide;GO:0016576|histone dephosphorylation;GO:1901215|negative regulation of neuron death;GO:0001933|negative regulation of protein phosphorylation;GO:2000324|positive regulation of glucocorticoid receptor signaling pathway;GO:0043123|positive regulation of I-kappaB kinase/NF-kappaB signaling;GO:0051291|protei…	GO:0005737|cytoplasm;GO:0005829|cytosol;GO:0043231|intracellular membrane-bounded organelle;GO:0005654|nucleoplasm;GO:0043204|perikaryon;GO:0005886|plasma membrane;GO:0043234|protein complex;GO:1990635|proximal dendrite;	GO:0043531|ADP binding;GO:0005524|ATP binding;GO:0042802|identical protein binding;GO:0046872|metal ion binding;GO:0004721|phosphoprotein phosphatase activity;GO:0003723|RNA binding;GO:0004871|signal transducer activity;	K04460	PPP5C; serine/threonine-protein phosphatase 5 [EC:3.1.3.16]
Bta06805	79	6.06935	406	29.2446	0.207537	-2.26856	2.15479e-49	down	PREDICTED: protein bicaudal C isoform X1 [Microplitis demolitor]	KH_1	KH domain. KH motifs bind RNA in vitro. Autoantibodies to Nova, a KH domain protein, cause paraneoplastic opsoclonus ataxia.	GO:0030036|actin cytoskeleton organization;GO:0000226|microtubule cytoskeleton organization;GO:0007067|mitotic nuclear division;GO:0007275|multicellular organismal development;GO:0007319|negative regulation of oskar mRNA translation;GO:0048477|oogenesis;GO:0007297|ovarian follicle cell migration;	.	GO:0003729|mRNA binding;	K18756	BICC1, BICC; protein bicaudal C
Bta11076	1056	81.1295	521	37.5282	2.16183	1.11225	3.49561e-49	up	Phosphatase PTC7-like protein [Zootermopsis nevadensis]	SpoIIE	Stage II sporulation protein E (SpoIIE). This family contains a number of bacterial stage II sporulation E proteins (EC:3.1.3.16). These are required for formation of a normal polar septum during sporulation. The N-terminal region is hydrophobic and is expected to contain up to 12 membrane-spanning segments.	GO:0006470|protein dephosphorylation;	GO:0005739|mitochondrion;	GO:0046872|metal ion binding;GO:0004722|protein serine/threonine phosphatase activity;	.	.
Bta04249	471	36.1856	134	9.65216	3.74897	1.90649	6.01647e-49	up	PREDICTED: uncharacterized protein LOC100161596 [Acyrthosiphon pisum]	Myb_DNA-bind_4	Myb/SANT-like DNA-binding domain. This presumed domain appears to be related to other Myb/SANT-like DNA binding domains. In particular pfam10545 seems most related. This family is greatly expanded in plants and appears in several proteins annotated as transposon proteins.	.	.	.	.	.
Bta03422	877	67.3775	395	28.4523	2.36809	1.24372	8.28639e-49	up	hypothetical protein L798_06200 [Zootermopsis nevadensis]	Epimerase	NAD dependent epimerase/dehydratase family. This family of proteins utilize NAD as a cofactor. The proteins in this family use nucleotide-sugar substrates for a variety of chemical reactions.	.	.	.	.	.
Bta06349	1217	93.4987	645	46.46	2.01246	1.00896	2.29173e-48	up	PREDICTED: E3 ubiquitin-protein ligase MSL2 isoform X3 [Solenopsis invicta]	Cid2	Caffeine-induced death protein 2. Members of this family of proteins mediate the disruption of the DNA replication checkpoint (S-M checkpoint) mechanism caused by caffeine.	GO:0043984|histone H4-K16 acetylation;	GO:0072487|MSL complex;GO:0005654|nucleoplasm;	GO:0016874|ligase activity;GO:0061630|ubiquitin protein ligase activity;GO:0008270|zinc ion binding;	K13164	MSL2; male-specific lethal 2
Bta02425	1199	92.1158	632	45.5236	2.02347	1.01683	2.86326e-48	up	26S protease regulatory subunit 4 [Lucilia cuprina]	AAA	ATPase family associated with various cellular activities (AAA). AAA family proteins often perform chaperone-like functions that assist in the assembly, operation, or disassembly of protein complexes.	GO:0006974|cellular response to DNA damage stimulus;GO:0030433|ER-associated ubiquitin-dependent protein catabolic process;GO:0045899|positive regulation of RNA polymerase II transcriptional preinitiation complex assembly;GO:0043161|proteasome-mediated ubiquitin-dependent protein catabolic process;	GO:0031597|cytosolic proteasome complex;GO:0031595|nuclear proteasome complex;GO:0005838|proteasome regulatory particle;GO:0008540|proteasome regulatory particle, base subcomplex;	GO:0005524|ATP binding;GO:0016887|ATPase activity;GO:0036402|proteasome-activating ATPase activity;GO:0017025|TBP-class protein binding;	K03062	PSMC1, RPT2; 26S proteasome regulatory subunit T2
Bta15583	488	37.4917	1116	80.3866	0.466392	-1.10039	6.21197e-48	down	PREDICTED: ATP-dependent RNA helicase DDX54 [Solenopsis invicta]	DEAD	DEAD/DEAH box helicase. Members of this family include the DEAD and DEAH box helicases. Helicases are involved in unwinding nucleic acids. The DEAD box helicases are involved in various aspects of RNA metabolizm, including nuclear transcription, pre mRNA splicing, ribosome biogenesis, nucleocytoplasmic transport, translation, RNA decay and organellar gene expression.	GO:0006355|regulation of transcription, DNA-templated;GO:0016070|RNA metabolic process;GO:0006396|RNA processing;GO:0010501|RNA secondary structure unwinding;GO:0006351|transcription, DNA-templated;	GO:0016020|membrane;GO:0005730|nucleolus;GO:0005634|nucleus;	GO:0005524|ATP binding;GO:0004004|ATP-dependent RNA helicase activity;GO:0030331|estrogen receptor binding;GO:0044822|poly(A) RNA binding;GO:0005102|receptor binding;GO:0003714|transcription corepressor activity;	K14808	DDX54, DBP10; ATP-dependent RNA helicase DDX54/DBP10 [EC:3.6.4.13]
Bta02111	335	25.7371	65	4.68202	5.49701	2.45865	7.52397e-48	up	unknown [Dendroctonus ponderosae]	HCNGP	HCNGP-like protein. This family comprises sequences bearing significant similarity to the mouse transcriptional regulator protein HCNGP. This protein is localized to the nucleus and is thought to be involved in the regulation of beta-2-microglobulin genes.	GO:0006915|apoptotic process;GO:0010942|positive regulation of cell death;GO:0006355|regulation of transcription, DNA-templated;GO:0006351|transcription, DNA-templated;	GO:0045111|intermediate filament cytoskeleton;GO:0005654|nucleoplasm;GO:0005634|nucleus;	.	.	.
Bta06530	324	24.892	850	61.2264	0.406557	-1.29847	1.78286e-47	down	.	EpsG	EpsG family. This family of proteins are related to the EpsG protein from B. subtilis. These proteins are likely glycosyl transferases belonging to the membrane protein GT-C clan.	.	.	.	.	.
Bta04306	521	40.027	1162	83.7001	0.478219	-1.06426	2.70831e-47	down	sucrase precursor [Acyrthosiphon pisum]	Alpha-amylase	Alpha amylase, catalytic domain. Alpha amylase is classified as family 13 of the glycosyl hydrolases. The structure is an 8 stranded alpha/beta barrel containing the active site, interrupted by a ~70 a.a. calcium-binding domain protruding between beta strand 3 and alpha helix 3, and a carboxyl-terminal Greek key beta-barrel domain.	.	.	GO:0004558|alpha-1,4-glucosidase activity;GO:0032450|maltose alpha-glucosidase activity;	K01187	malZ; alpha-glucosidase [EC:3.2.1.20]
Bta14751	209	16.0569	1	0.072031	222.916	7.80036	3.31838e-47	up	cathepsin B precursor [Araneus ventricosus]	Peptidase_C1	Papain family cysteine protease.	GO:0097067|cellular response to thyroid hormone stimulus;GO:0030574|collagen catabolic process;GO:0046697|decidualization;GO:0030855|epithelial cell differentiation;GO:0051603|proteolysis involved in cellular protein catabolic process;GO:0050790|regulation of catalytic activity;GO:0046718|viral entry into host cell;	GO:0070062|extracellular exosome;GO:0005615|extracellular space;GO:0005764|lysosome;GO:0042470|melanosome;GO:0005739|mitochondrion;GO:0005730|nucleolus;GO:0048471|perinuclear region of cytoplasm;	GO:0004197|cysteine-type endopeptidase activity;GO:0043394|proteoglycan binding;	K01363	CTSB; cathepsin B [EC:3.4.22.1]
Bta08993	215	16.5178	660	47.5405	0.347448	-1.52513	4.98999e-47	down	retinoid-inducible serine carboxypeptidase [Riptortus pedestris]	Peptidase_S10	Serine carboxypeptidase.	.	GO:0005576|extracellular region;	GO:0004185|serine-type carboxypeptidase activity;	K09645	CPVL; vitellogenic carboxypeptidase-like protein [EC:3.4.16.-]
Bta04947	252	19.3605	30	2.16093	8.95931	3.16339	1.03564e-46	up	PREDICTED: uncharacterized protein LOC103520850 [Diaphorina citri]	CRAL_TRIO	CRAL/TRIO domain.	.	GO:0005622|intracellular;GO:0016020|membrane;	GO:0005215|transporter activity;	.	.
Bta06976	580	44.5598	206	14.8384	3.00301	1.58641	1.05427e-46	up	26S proteasome non-ATPase regulatory subunit 11 [Zootermopsis nevadensis]	PCI	PCI domain. This domain has also been called the PINT motif (Proteasome, Int-6, Nip-1 and TRIP-15).	GO:0043248|proteasome assembly;GO:0043161|proteasome-mediated ubiquitin-dependent protein catabolic process;GO:0006511|ubiquitin-dependent protein catabolic process;	GO:0005875|microtubule associated complex;GO:0000502|proteasome complex;GO:0005838|proteasome regulatory particle;GO:0008541|proteasome regulatory particle, lid subcomplex;	GO:0005198|structural molecule activity;	K03036	PSMD11, RPN6; 26S proteasome regulatory subunit N6
Bta15852	1025	78.7479	513	36.9519	2.13109	1.09159	2.11913e-46	up	Splicing factor 1 [Zootermopsis nevadensis]	KH_1	KH domain. KH motifs bind RNA in vitro. Autoantibodies to Nova, a KH domain protein, cause paraneoplastic opsoclonus ataxia.	GO:0033327|Leydig cell differentiation;GO:0030238|male sex determination;GO:0000389|mRNA 3'-splice site recognition;GO:0000398|mRNA splicing, via spliceosome;GO:0048662|negative regulation of smooth muscle cell proliferation;GO:0050810|regulation of steroid biosynthetic process;GO:0006355|regulation of transcription, DNA-templated;GO:0000245|spliceosomal complex assembly;GO:0006351|transcription,…	GO:0005654|nucleoplasm;GO:0005634|nucleus;GO:0005840|ribosome;GO:0005681|spliceosomal complex;	GO:0044822|poly(A) RNA binding;GO:0003723|RNA binding;GO:0003714|transcription corepressor activity;GO:0008270|zinc ion binding;	K13095	SF1; splicing factor 1
Bta03168	3	0.230482	198	14.2621	0.0161604	-5.9514	2.34745e-46	down	PREDICTED: uncharacterized protein LOC100161450 [Acyrthosiphon pisum]	JHBP	Haemolymph juvenile hormone binding protein (JHBP). This family consists of several insect-specific haemolymph juvenile hormone binding proteins (JHBP). Juvenile hormone regulates embryogenesis, maintains the status quo of larval development and stimulates reproductive maturation in the adult insect. JH is transported from the sites of its synthesis to target tissues by a haemolymph carrier calle…	GO:0008343|adult feeding behavior;GO:0042595|behavioral response to starvation;GO:0007623|circadian rhythm;GO:0007631|feeding behavior;GO:0008049|male courtship behavior;GO:0007617|mating behavior;GO:0042594|response to starvation;GO:0007622|rhythmic behavior;	GO:0005576|extracellular region;GO:0005615|extracellular space;	.	.	.
Bta08737	274	21.0507	40	2.88124	7.30611	2.8691	2.78798e-46	up	Dihydrodipicolinate synthase-like, mitochondrial [Zootermopsis nevadensis]	DHDPS	Dihydrodipicolinate synthetase family. This family has a TIM barrel structure.	GO:0009436|glyoxylate catabolic process;	GO:0005739|mitochondrion;	GO:0008700|4-hydroxy-2-oxoglutarate aldolase activity;	K18123	HOGA1; 4-hydroxy-2-oxoglutarate aldolase [EC:4.1.3.16]
Bta03880	185	14.213	4	0.288124	49.3295	5.62438	3.24032e-46	up	cathepsin B-N [Astegopteryx spinocephala]	Peptidase_C1	Papain family cysteine protease.	GO:0006914|autophagy;GO:0071260|cellular response to mechanical stimulus;GO:0060548|negative regulation of cell death;GO:0006508|proteolysis;GO:0051603|proteolysis involved in cellular protein catabolic process;GO:0050790|regulation of catalytic activity;GO:0014075|response to amine;GO:0034097|response to cytokine;GO:0045471|response to ethanol;GO:0009749|response to glucose;GO:0070670|response t…	GO:0016324|apical plasma membrane;GO:0009986|cell surface;GO:0005737|cytoplasm;GO:0009897|external side of plasma membrane;GO:0005576|extracellular region;GO:0005615|extracellular space;GO:0005764|lysosome;GO:0042470|melanosome;GO:0005739|mitochondrion;GO:0042383|sarcolemma;	GO:0004197|cysteine-type endopeptidase activity;GO:0004175|endopeptidase activity;GO:0030984|kininogen binding;GO:0042277|peptide binding;GO:0032403|protein complex binding;GO:0043621|protein self-association;	.	.
Bta01858	408	31.3455	977	70.3743	0.445411	-1.16679	3.63053e-46	down	PREDICTED: 40S ribosomal protein S13 [Athalia rosae]	Ribosomal_S13_N	Ribosomal S13/S15 N-terminal domain. This domain is found at the N-terminus of ribosomal S13 and S15 proteins. This domain is also identified as NUC021.	GO:0033119|negative regulation of RNA splicing;GO:0006412|translation;	GO:0022627|cytosolic small ribosomal subunit;GO:0070062|extracellular exosome;GO:0005925|focal adhesion;GO:0016020|membrane;GO:0005730|nucleolus;	GO:0003729|mRNA binding;GO:0070181|small ribosomal subunit rRNA binding;GO:0003735|structural constituent of ribosome;	K02953	RP-S13e, RPS13; small subunit ribosomal protein S13e
Bta12950	848	65.1495	387	27.876	2.33712	1.22473	3.74044e-46	up	PREDICTED: myophilin [Apis mellifera]	CH	Calponin homology (CH) domain. The CH domain is found in both cytoskeletal proteins and signal transduction proteins. The CH domain is involved in actin binding in some members of the family. However in calponins there is evidence that the CH domain is not involved in its actin binding activity. Most member proteins have from two to four copies of the CH domain, however some proteins such as calp…	GO:0032543|mitochondrial translation;GO:0006412|translation;	GO:0005763|mitochondrial small ribosomal subunit;	GO:0070181|small ribosomal subunit rRNA binding;GO:0003735|structural constituent of ribosome;	.	.
Bta07006	638	49.0158	245	17.6476	2.77747	1.47377	3.99708e-46	up	Adenylate cyclase type 2 [Zootermopsis nevadensis]	Guanylate_cyc	Adenylate and Guanylate cyclase catalytic domain.	GO:0007189|adenylate cyclase-activating G-protein coupled receptor signaling pathway;GO:0007193|adenylate cyclase-inhibiting G-protein coupled receptor signaling pathway;GO:0007188|adenylate cyclase-modulating G-protein coupled receptor signaling pathway;GO:0006171|cAMP biosynthetic process;GO:0019933|cAMP-mediated signaling;GO:1904322|cellular response to forskolin;	GO:0005737|cytoplasm;GO:0030425|dendrite;GO:0005887|integral component of plasma membrane;GO:0005622|intracellular;GO:0016020|membrane;GO:0045121|membrane raft;GO:0005886|plasma membrane;GO:0043234|protein complex;	GO:0004016|adenylate cyclase activity;GO:0008179|adenylate cyclase binding;GO:0005524|ATP binding;GO:0031683|G-protein beta/gamma-subunit complex binding;GO:0000287|magnesium ion binding;GO:0030145|manganese ion binding;GO:0046982|protein heterodimerization activity;	K08042	ADCY2; adenylate cyclase 2 [EC:4.6.1.1]
Bta08376	597	45.8658	220	15.8468	2.89432	1.53323	9.05441e-46	up	.	Crystall	Beta/Gamma crystallin. The alignment comprises two Greek key motifs since the similarity between them is very low.	.	.	.	.	.
Bta08978	389	29.8858	939	67.6371	0.441855	-1.17836	4.18217e-45	down	PREDICTED: chromatin-remodeling complex ATPase chain Iswi [Apis mellifera]	SNF2_N	SNF2 family N-terminal domain. This domain is found in proteins involved in a variety of processes including transcription regulation (e.g., SNF2, STH1, brahma, MOT1), DNA repair (e.g., ERCC6, RAD16, RAD5), DNA recombination (e.g., RAD54), and chromatin unwinding (e.g., ISWI) as well as a variety of other proteins with little functional information (e.g., lodestar, ETL1).	GO:0043044|ATP-dependent chromatin remodeling;GO:0006333|chromatin assembly or disassembly;GO:0016569|covalent chromatin modification;GO:0006325|chromatin organization;GO:0006338|chromatin remodeling;GO:0048813|dendrite morphogenesis;GO:0035076|ecdysone receptor-mediated signaling pathway;GO:0007517|muscle organ development;GO:0045892|negative regulation of transcription, DNA-templated;GO:0035063…	GO:0016590|ACF complex;GO:0008623|CHRAC;GO:0031010|ISWI-type complex;GO:0005634|nucleus;GO:0016589|NURF complex;GO:0005700|polytene chromosome;GO:0031213|RSF complex;GO:0005667|transcription factor complex;	GO:0005524|ATP binding;GO:0003677|DNA binding;GO:0003678|DNA helicase activity;GO:0008094|DNA-dependent ATPase activity;GO:0070615|nucleosome-dependent ATPase activity;GO:0000166|nucleotide binding;GO:0008134|transcription factor binding;	K11654	SMARCA5, SNF2H, ISWI; SWI/SNF-related matrix-associated actin-dependent regulator of chromatin subfamily A member 5 [EC:3.6.4.-]
Bta10058	96	7.37541	421	30.3251	0.243212	-2.03972	5.85529e-45	down	.	Serpentine_r_xa	Caenorhabditis serpentine receptor-like protein, class xa. This family contains various Caenorhabditis proteins, some of which are annotated as being serpentine receptors, mainly of the xa class.	.	.	.	.	.
Bta12362	497	38.1831	1106	79.6663	0.479288	-1.06104	7.16601e-45	down	PREDICTED: uncharacterized protein LOC105570039 [Vollenhovia emeryi]	RNA_polI_A34	DNA-directed RNA polymerase I subunit RPA34.5. This is a family of proteins conserved from yeasts to human. Subunit A34.5 of RNA polymerase I is a non-essential subunit which is thought to help Pol I overcome topological constraints imposed on ribosomal DNA during the process of transcription.	.	.	.	.	.
Bta15052	1062	81.5905	550	39.6171	2.05948	1.04228	1.21549e-44	up	PREDICTED: calcineurin B homologous protein 1 isoform X1 [Diaphorina citri]	EF-hand_7	EF-hand domain pair.	GO:0017156|calcium ion-dependent exocytosis;GO:0019722|calcium-mediated signaling;GO:0071468|cellular response to acidic pH;GO:0031122|cytoplasmic microtubule organization;GO:0022406|membrane docking;GO:0061025|membrane fusion;GO:0061024|membrane organization;GO:0001578|microtubule bundle formation;GO:0070885|negative regulation of calcineurin-NFAT signaling cascade;GO:0032088|negative regulation…	GO:0005737|cytoplasm;GO:0005829|cytosol;GO:0005783|endoplasmic reticulum;GO:0005793|endoplasmic reticulum-Golgi intermediate compartment;GO:0070062|extracellular exosome;GO:0005925|focal adhesion;GO:0000139|Golgi membrane;GO:0015630|microtubule cytoskeleton;GO:0005634|nucleus;GO:0005886|plasma membrane;GO:0030133|transport vesicle;	GO:0005509|calcium ion binding;GO:0048306|calcium-dependent protein binding;GO:0019900|kinase binding;GO:0008017|microtubule binding;GO:0004860|protein kinase inhibitor activity;GO:0005215|transporter activity;	K17610	CHP, CHP1; calcineurin B homologous protein 1
Bta08322	814	62.5373	374	26.9396	2.32139	1.21499	8.03269e-44	up	isocitrate dehydrogenase 1 [Aphis gossypii]	Iso_dh	Isocitrate/isopropylmalate dehydrogenase.	GO:0006103|2-oxoglutarate metabolic process;GO:0008585|female gonad development;GO:0006749|glutathione metabolic process;GO:0006097|glyoxylate cycle;GO:0006102|isocitrate metabolic process;GO:0071071|regulation of phospholipid biosynthetic process;GO:0060696|regulation of phospholipid catabolic process;GO:0014070|response to organic cyclic compound;GO:0006979|response to oxidative stress;GO:00485…	GO:0005829|cytosol;GO:0070062|extracellular exosome;GO:0005739|mitochondrion;GO:0005777|peroxisome;	GO:0051990|(R)-2-hydroxyglutarate dehydrogenase activity;GO:0004450|isocitrate dehydrogenase (NADP+) activity;GO:0000287|magnesium ion binding;GO:0051287|NAD binding;GO:0050661|NADP binding;	K00031	IDH1, IDH2, icd; isocitrate dehydrogenase [EC:1.1.1.42]
Bta03525	958	73.6005	478	34.4308	2.13763	1.09601	9.72846e-44	up	hypothetical protein L798_14186, partial [Zootermopsis nevadensis]	Mito_morph_reg	Mitochondrial morphogenesis regulator. This family of proteins regulate mitochondrial morphogenesis via a mechanism which is independent of mitofusins and dynamin-related protein 1.	GO:0007007|inner mitochondrial membrane organization;GO:0042775|mitochondrial ATP synthesis coupled electron transport;GO:0070584|mitochondrion morphogenesis;GO:0007005|mitochondrion organization;	GO:0031305|integral component of mitochondrial inner membrane;GO:0005743|mitochondrial inner membrane;	.	.	.
Bta02872	304	23.3555	791	56.9766	0.409914	-1.28661	1.1167e-43	down	.	G-7-MTase	mRNA (guanine-7-)methyltransferase (G-7-MTase). The Sendai virus RNA-dependent RNA polymerase complex, which consists of L and P proteins, participates in the synthesis of viral mRNAs that possess a methylated cap structure. The N-terminal of the L protein acts as the RNA-dependent RNA polymerase part of the molecule, family Paramyx_RNA_pol, pfam00946. This domain is the C-terminal part of the L …	.	.	.	.	.
Bta07363	254	19.5141	706	50.8539	0.383729	-1.38184	1.62704e-43	down	ribosomal protein L18A [Acyrthosiphon pisum]	Ribosomal_L18ae	Ribosomal L18ae/LX protein domain. This family includes eukaryotic L18ae as well as archaebacterial specific LX. Ribosomal protein L18ae forms part of the 60S ribosomal subunit.	GO:0051298|centrosome duplication;GO:0002181|cytoplasmic translation;GO:0006412|translation;	GO:0022625|cytosolic large ribosomal subunit;	GO:0003735|structural constituent of ribosome;	K02882	RP-L18Ae, RPL18A; large subunit ribosomal protein L18Ae
Bta13293	514	39.4892	176	12.6775	3.11491	1.63919	1.71538e-43	up	Protein extra-macrochaetae [Zootermopsis nevadensis]	HLH	Helix-loop-helix DNA-binding domain.	GO:0048854|brain morphogenesis;GO:0008283|cell proliferation;GO:0008407|chaeta morphogenesis;GO:0030381|chorion-containing eggshell pattern formation;GO:0042675|compound eye cone cell differentiation;GO:0046843|dorsal appendage formation;GO:0007391|dorsal closure;GO:0008258|head involution;GO:0007476|imaginal disc-derived wing morphogenesis;GO:0008586|imaginal disc-derived wing vein morphogenesis…	GO:0005654|nucleoplasm;GO:0005634|nucleus;	GO:0046982|protein heterodimerization activity;GO:0001191|transcriptional repressor activity, RNA polymerase II transcription factor binding;	K17696	EMC; DNA-binding protein inhibitor ID, other
Bta05784	263	20.2056	41	2.95327	6.84175	2.77437	5.00778e-43	up	.	Snf7	Snf7. This family of proteins are involved in protein sorting and transport from the endosome to the vacuole/lysosome in eukaryotic cells. Vacuoles/lysosomes play an important role in the degradation of both lipids and cellular proteins. In order to perform this degradative function, vacuoles/lysosomes contain numerous hydrolases which have been transported in the form of inactive precursors via …	.	.	.	.	.
Bta08267	301	23.125	59	4.24983	5.44139	2.44398	7.43191e-43	up	PREDICTED: circadian clock-controlled protein-like [Diaphorina citri]	JHBP	Haemolymph juvenile hormone binding protein (JHBP). This family consists of several insect-specific haemolymph juvenile hormone binding proteins (JHBP). Juvenile hormone regulates embryogenesis, maintains the status quo of larval development and stimulates reproductive maturation in the adult insect. JH is transported from the sites of its synthesis to target tissues by a haemolymph carrier calle…	GO:0007623|circadian rhythm;GO:0032504|multicellular organism reproduction;	GO:0005615|extracellular space;	.	.	.
Bta02906	1064	81.7441	562	40.4814	2.0193	1.01385	8.43258e-43	up	hypothetical protein TcasGA2_TC003140 [Tribolium castaneum]	COQ9	COQ9. COQ9 is an enzyme that is required for the biosynthesis of coenzyme Q. It may either catalyse a reaction in the coenzyme Q biosynthetic pathway or have a regulatory role.	GO:0006744|ubiquinone biosynthetic process;	GO:0005743|mitochondrial inner membrane;	GO:0008289|lipid binding;	K18587	COQ9; ubiquinone biosynthesis protein COQ9
Bta09711	727	55.8534	320	23.0499	2.42315	1.27688	2.32649e-42	up	CLP1-like protein [Zootermopsis nevadensis]	Clp1	Pre-mRNA cleavage complex II protein Clp1. This family consists of several pre-mRNA cleavage complex II Clp1 (or HeaB) proteins. Six different protein factors are required in vitro for 3' end formation of mammalian pre-mRNAs by endonucleolytic cleavage and polyadenylation. Clp1 is a subunit of cleavage complex IIA, which is required for cleavage, but not for polyadenylation of pre-mRNA.	GO:0006379|mRNA cleavage;GO:0006378|mRNA polyadenylation;GO:0006388|tRNA splicing, via endonucleolytic cleavage and ligation;	GO:0005849|mRNA cleavage factor complex;GO:0005634|nucleus;	GO:0005524|ATP binding;GO:0051731|polynucleotide 5'-hydroxyl-kinase activity;	K14399	CLP1, HERB; polyribonucleotide 5'-hydroxyl-kinase [EC:2.7.1.78]
Bta00011	500	38.4136	1090	78.5138	0.489259	-1.03133	2.67317e-42	down	cmp-n-acetylneuraminic acid synthase-like [Acyrthosiphon pisum]	CTP_transf_3	Cytidylyltransferase. This family consists of two main Cytidylyltransferase activities: 1) 3-deoxy-manno-octulosonate cytidylyltransferase,, EC:2.7.7.38 catalyzing the reaction:- CTP + 3-deoxy-D-manno-octulosonate <=> diphosphate + CMP-3-deoxy-D-manno-octulosonate, 2) acylneuraminate cytidylyltransferase EC:2.7.7.43, catalyzing the reaction:- CTP + N-acylneuraminate <=> diphosphate + CMP-N-acylne…	GO:0006054|N-acetylneuraminate metabolic process;	GO:0005829|cytosol;GO:0005634|nucleus;	GO:0008781|N-acylneuraminate cytidylyltransferase activity;	.	.
Bta03592	865	66.4555	418	30.109	2.20717	1.1422	2.92119e-42	up	PREDICTED: protein EMRE homolog, mitochondrial [Acyrthosiphon pisum]	DDDD	Putative mitochondrial precursor protein. This is a family of small conserved proteins found from nematodes to humans. The C-terminal region is rich in asparagine. Members are putatively assigned to be mitochondrial precursor proteins but this could not be confirmed.	GO:0036444|calcium ion transmembrane import into mitochondrion;GO:0051560|mitochondrial calcium ion homeostasis;	GO:1990246|uniplex complex;	.	.	.
Bta06769	151	11.6009	513	36.9519	0.313946	-1.67141	6.74683e-42	down	.	Cas_TM1802	CRISPR-associated protein TM1802 (cas_TM1802). Clusters of short DNA repeats with non-homologous spacers, which are found at regular intervals in the genomes of phylogenetically distinct prokaryotic species, comprise a family with recognisable features. This family is known as CRISPR (short for Clustered, Regularly Interspaced Short Palindromic Repeats). A number of protein families appear only i…	.	.	.	.	.
Bta15387	162	12.446	533	38.3925	0.324178	-1.62514	8.02395e-42	down	sugar transporter [Anopheles darlingi]	Sugar_tr	Sugar (and other) transporter.	GO:0015771|trehalose transport;	GO:0016021|integral component of membrane;GO:0005886|plasma membrane;	GO:0015574|trehalose transmembrane transporter activity;	K14258	TRET1; facilitated trehalose transporter
Bta03995	309	23.7396	785	56.5444	0.41984	-1.25209	1.28696e-41	down	PREDICTED: maltase 2-like [Acyrthosiphon pisum]	Alpha-amylase	Alpha amylase, catalytic domain. Alpha amylase is classified as family 13 of the glycosyl hydrolases. The structure is an 8 stranded alpha/beta barrel containing the active site, interrupted by a ~70 a.a. calcium-binding domain protruding between beta strand 3 and alpha helix 3, and a carboxyl-terminal Greek key beta-barrel domain.	.	.	GO:0004558|alpha-1,4-glucosidase activity;GO:0032450|maltose alpha-glucosidase activity;	K01187	malZ; alpha-glucosidase [EC:3.2.1.20]
Bta06328	756	58.0814	344	24.7787	2.34401	1.22898	1.61163e-41	up	PREDICTED: protein takeout-like [Diaphorina citri]	JHBP	Haemolymph juvenile hormone binding protein (JHBP). This family consists of several insect-specific haemolymph juvenile hormone binding proteins (JHBP). Juvenile hormone regulates embryogenesis, maintains the status quo of larval development and stimulates reproductive maturation in the adult insect. JH is transported from the sites of its synthesis to target tissues by a haemolymph carrier calle…	.	.	.	.	.
Bta03332	1044	80.2076	555	39.9772	2.00633	1.00456	2.06397e-41	up	Metabotropic glutamate receptor 5 [Zootermopsis nevadensis]	7tm_3	7 transmembrane sweet-taste receptor of 3 GCPR. This is a domain of seven transmembrane regions that forms the C-terminus of some subclass 3 G-coupled-protein receptors. It is often associated with a downstream cysteine-rich linker domain, NCD3G pfam07562, which is the human sweet-taste receptor, and the N-terminal domain, ANF_receptor pfam01094. The seven TM regions assemble in such a way as to …	GO:0042593|glucose homeostasis;GO:0007626|locomotory behavior;GO:0090263|positive regulation of canonical Wnt signaling pathway;GO:0043123|positive regulation of I-kappaB kinase/NF-kappaB signaling;GO:0050729|positive regulation of inflammatory response;GO:0060907|positive regulation of macrophage cytokine production;GO:0045666|positive regulation of neuron differentiation;GO:0010976|positive reg…	GO:0009986|cell surface;GO:0030659|cytoplasmic vesicle membrane;GO:0070062|extracellular exosome;GO:0005615|extracellular space;GO:0016021|integral component of membrane;GO:0043231|intracellular membrane-bounded organelle;GO:0045121|membrane raft;GO:0005730|nucleolus;GO:0005634|nucleus;GO:0005886|plasma membrane;	GO:0004930|G-protein coupled receptor activity;GO:0001664|G-protein coupled receptor binding;GO:0030295|protein kinase activator activity;GO:0019901|protein kinase binding;	K04619	GPRC5B; G protein-coupled receptor family C group 5 member B
Bta11298	799	61.3849	375	27.0116	2.27254	1.1843	2.16975e-41	up	conserved hypothetical protein [Riptortus pedestris]	TRIC	TRIC channel. TRIC (trimeric intracellular cation) channels are differentially expressed in intracellular stores in animal cell types. TRIC subtypes contain three proposed transmembrane segments, and form homo-trimers with a bullet-like structure. Electrophysiological measurements with purified TRIC preparations identify a monovalent cation-selective channel.	.	GO:0005789|endoplasmic reticulum membrane;GO:0016021|integral component of membrane;	GO:0005267|potassium channel activity;	.	.
Bta05903	953	73.2163	487	35.0791	2.08718	1.06155	2.17414e-41	up	hypothetical protein L798_00354, partial [Zootermopsis nevadensis]	PEHE	PEHE domain. This domain was first identified in drosophila MSL1 (male-specific lethal 1). In drosophila it binds to the histone acetyltransferase males-absent on the first protein (MOF) and to protein male-specific lethal-3 (MSL3).	GO:0043984|histone H4-K16 acetylation;GO:0043981|histone H4-K5 acetylation;GO:0043982|histone H4-K8 acetylation;	GO:0000777|condensed chromosome kinetochore;GO:0000123|histone acetyltransferase complex;GO:0071339|MLL1 complex;GO:0044545|NSL complex;GO:0005654|nucleoplasm;GO:0005634|nucleus;	GO:0001047|core promoter binding;GO:0035035|histone acetyltransferase binding;	K18400	KANSL1; KAT8 regulatory NSL complex subunit 1
Bta09316	383	29.4248	902	64.972	0.452885	-1.14278	2.20177e-41	down	PREDICTED: ATP-binding cassette sub-family G member 4 [Diaphorina citri]	ABC2_membrane	ABC-2 type transporter.	GO:0033344|cholesterol efflux;GO:0055085|transmembrane transport;	GO:0016021|integral component of membrane;GO:0005886|plasma membrane;	GO:0005524|ATP binding;GO:0017127|cholesterol transporter activity;GO:0046982|protein heterodimerization activity;GO:0042803|protein homodimerization activity;GO:0034041|sterol-transporting ATPase activity;	K05680	ABCG4; ATP-binding cassette, subfamily G (WHITE), member 4
Bta06165	755	58.0045	346	24.9227	2.32737	1.2187	6.10938e-41	up	PREDICTED: upstream stimulatory factor 1 [Athalia rosae]	HLH	Helix-loop-helix DNA-binding domain.	GO:0006355|regulation of transcription, DNA-templated;GO:0006351|transcription, DNA-templated;	GO:0005634|nucleus;	GO:0003677|DNA binding;	.	.
Bta03340	462	35.4942	1020	73.4717	0.4831	-1.04961	8.58606e-41	down	ER degradation-enhancing alpha-mannosidase-like 1 [Zootermopsis nevadensis]	Glyco_hydro_47	Glycosyl hydrolase family 47. Members of this family are alpha-mannosidases that catalyse the hydrolysis of the terminal 1,2-linked alpha-D-mannose residues in the oligo-mannose oligosaccharide Man(9)(GlcNAc)(2).	GO:1904380|endoplasmic reticulum mannose trimming;GO:0030968|endoplasmic reticulum unfolded protein response;GO:0030433|ER-associated ubiquitin-dependent protein catabolic process;GO:0097466|glycoprotein ERAD pathway;GO:0036498|IRE1-mediated unfolded protein response;GO:1904382|mannose trimming involved in glycoprotein ERAD pathway;GO:0006491|N-glycan processing;GO:1904154|positive regulation of …	GO:0005783|endoplasmic reticulum;GO:0044322|endoplasmic reticulum quality control compartment;GO:0030176|integral component of endoplasmic reticulum membrane;	GO:0004559|alpha-mannosidase activity;GO:0005509|calcium ion binding;GO:0001948|glycoprotein binding;GO:0004571|mannosyl-oligosaccharide 1,2-alpha-mannosidase activity;GO:0051787|misfolded protein binding;	K10084	EDEM1; ER degradation enhancer, mannosidase alpha-like 1
Bta15114	1004	77.1345	532	38.3205	2.01288	1.00926	3.55731e-40	up	PREDICTED: tyrosine--tRNA ligase, cytoplasmic [Acyrthosiphon pisum]	tRNA-synt_1b	tRNA synthetases class I (W and Y).	GO:0006437|tyrosyl-tRNA aminoacylation;GO:0006438|valyl-tRNA aminoacylation;	GO:0005737|cytoplasm;	GO:0005524|ATP binding;GO:0000049|tRNA binding;GO:0004831|tyrosine-tRNA ligase activity;GO:0004832|valine-tRNA ligase activity;	K01866	YARS, tyrS; tyrosyl-tRNA synthetase [EC:6.1.1.1]
Bta15800	122	9.37292	448	32.2699	0.290454	-1.78362	3.87608e-40	down	.	Ion_trans	Ion transport protein. This family contains Sodium, Potassium, Calcium ion channels. This family is 6 transmembrane helices in which the last two helices flank a loop which determines ion selectivity. In some sub-families (e.g. Na channels) the domain is repeated four times, whereas in others (e.g. K channels) the protein forms as a tetramer in the membrane. A bacterial structure of the protein i…	.	.	.	.	.
Bta01514	503	38.6441	181	13.0376	2.96404	1.56757	5.11065e-40	up	Methyl-CpG-binding domain protein 2 [Zootermopsis nevadensis]	MBD_C	C-terminal domain of methyl-CpG binding protein 2 and 3. CpG-methylation is a frequently occurring epigenetic modification of vertebrate genomes resulting in transcriptional repression. This domain was found at the C-terminus of the methyl-CpG-binding domain (MBD) containing proteins MBD2 and MBD3, the latter was shown to not bind directly to methyl-CpG DNA but rather interact with components of …	GO:0007568|aging;GO:0043044|ATP-dependent chromatin remodeling;GO:0043623|cellular protein complex assembly;GO:0071407|cellular response to organic cyclic compound;GO:0048568|embryonic organ development;GO:0007507|heart development;GO:0042711|maternal behavior;GO:0006346|methylation-dependent chromatin silencing;GO:0000122|negative regulation of transcription from RNA polymerase II promoter;GO:00…	GO:0000785|chromatin;GO:0005737|cytoplasm;GO:0000792|heterochromatin;GO:0000118|histone deacetylase complex;GO:0000790|nuclear chromatin;GO:0005634|nucleus;GO:0043234|protein complex;	GO:0070742|C2H2 zinc finger domain binding;GO:0003682|chromatin binding;GO:0003677|DNA binding;GO:0008327|methyl-CpG binding;GO:0003729|mRNA binding;GO:0019904|protein domain specific binding;GO:0000978|RNA polymerase II core promoter proximal region sequence-specific DNA binding;GO:0000980|RNA polymerase II distal enhancer sequence-specific DNA binding;GO:0035197|siRNA binding;	K11590	MBD2; methyl-CpG-binding domain protein 2
Bta04403	18	1.38289	211	15.1985	0.0909883	-3.45818	8.72045e-40	down	PREDICTED: hydroxyacid oxidase 1 [Tribolium castaneum]	FMN_dh	FMN-dependent dehydrogenase.	GO:0001561|fatty acid alpha-oxidation;GO:0046296|glycolate catabolic process;GO:0046487|glyoxylate metabolic process;GO:0006979|response to oxidative stress;	GO:0005782|peroxisomal matrix;GO:0005777|peroxisome;	GO:0003973|(S)-2-hydroxy-acid oxidase activity;GO:0010181|FMN binding;GO:0008891|glycolate oxidase activity;GO:0047969|glyoxylate oxidase activity;GO:0052853|long-chain-(S)-2-hydroxy-long-chain-acid oxidase activity;GO:0052854|medium-chain-(S)-2-hydroxy-acid oxidase activity;GO:0005102|receptor binding;GO:0052852|very-long-chain-(S)-2-hydroxy-acid oxidase activity;	K11517	HAO; (S)-2-hydroxy-acid oxidase [EC:1.1.3.15]
Bta00223	395	30.3467	117	8.42763	3.60086	1.84834	1.18453e-39	up	PREDICTED: peroxiredoxin-6-like [Athalia rosae]	AhpC-TSA	AhpC/TSA family. This family contains proteins related to alkyl hydroperoxide reductase (AhpC) and thiol specific antioxidant (TSA).	GO:0045454|cell redox homeostasis;GO:0016042|lipid catabolic process;	GO:0016023|cytoplasmic membrane-bounded vesicle;GO:0005764|lysosome;	GO:0016787|hydrolase activity;GO:0004601|peroxidase activity;GO:0051920|peroxiredoxin activity;	K11188	PRDX6; peroxiredoxin 6, 1-Cys peroxiredoxin [EC:1.11.1.7 1.11.1.15 3.1.1.-]
Bta07827	249	19.13	41	2.95327	6.47755	2.69545	1.23379e-39	up	PREDICTED: protein takeout-like [Diaphorina citri]	JHBP	Haemolymph juvenile hormone binding protein (JHBP). This family consists of several insect-specific haemolymph juvenile hormone binding proteins (JHBP). Juvenile hormone regulates embryogenesis, maintains the status quo of larval development and stimulates reproductive maturation in the adult insect. JH is transported from the sites of its synthesis to target tissues by a haemolymph carrier calle…	GO:0007623|circadian rhythm;GO:0032504|multicellular organism reproduction;	GO:0005615|extracellular space;	.	.	.
Bta04256	678	52.0888	301	21.6813	2.40247	1.26452	5.04549e-39	up	PREDICTED: uncharacterized protein LOC100573041 isoform X2 [Acyrthosiphon pisum]	SMN	Survival motor neuron protein (SMN). This family consists of several eukaryotic survival motor neuron (SMN) proteins. The Survival of Motor Neurons (SMN) protein, the product of the spinal muscular atrophy-determining gene, is part of a large macromolecular complex (SMN complex) that functions in the assembly of spliceosomal small nuclear ribonucleoproteins (snRNPs). The SMN complex functions as …	.	.	.	.	.
Bta15113	204	15.6728	591	42.5703	0.368161	-1.44159	5.52679e-39	down	PREDICTED: 40S ribosomal protein S9 [Orussus abietinus]	Ribosomal_S4	Ribosomal protein S4/S9 N-terminal domain. This family includes small ribosomal subunit S9 from prokaryotes and S16 from metazoans. This domain is predicted to bind to ribosomal RNA. This domain is composed of four helices in the known structure. However the domain is discontinuous in sequence and the alignment for this family contains only the first three helices.	GO:0002181|cytoplasmic translation;GO:0045903|positive regulation of translational fidelity;	GO:0005737|cytoplasm;GO:0005829|cytosol;GO:0022626|cytosolic ribosome;GO:0022627|cytosolic small ribosomal subunit;GO:0000228|nuclear chromosome;GO:0005730|nucleolus;GO:0005840|ribosome;	GO:0019843|rRNA binding;GO:0003735|structural constituent of ribosome;	K02997	RP-S9e, RPS9; small subunit ribosomal protein S9e
Bta02537	144	11.0631	483	34.791	0.317988	-1.65296	6.23867e-39	down	Solute carrier family 12 member 9 [Zootermopsis nevadensis]	AA_permease	Amino acid permease.	GO:0006811|ion transport;GO:0055085|transmembrane transport;	GO:0016021|integral component of membrane;GO:0005886|plasma membrane;	GO:0005215|transporter activity;	K14429	SLC12A9, CCC6; solute carrier family 12 (potassium/chloride transporters), member 9
Bta12054	460	35.3405	999	71.959	0.49112	-1.02585	1.47262e-38	down	PREDICTED: mitogen-activated protein kinase-binding protein 1 [Atta cephalotes]	WD40	WD domain, G-beta repeat.	GO:0007256|activation of JNKK activity;	GO:0005622|intracellular;	.	.	.
Bta06127	1	0.0768272	171	12.3173	0.00623734	-7.32485	6.09538e-38	down	.	Corona_nucleoca	Coronavirus nucleocapsid protein.	.	.	.	.	.
Bta10053	69	5.30108	328	23.6262	0.224373	-2.15603	8.01852e-38	down	PREDICTED: protein tilB homolog isoform X3 [Wasmannia auropunctata]	LRR_9	Leucine-rich repeat.	GO:0060271|cilium morphogenesis;GO:0007010|cytoskeleton organization;GO:0008360|regulation of cell shape;GO:0007224|smoothened signaling pathway;	GO:0036064|ciliary basal body;GO:0005737|cytoplasm;GO:0005739|mitochondrion;GO:0032391|photoreceptor connecting cilium;GO:0005886|plasma membrane;	.	.	.
Bta07734	73	5.60839	336	24.2024	0.231728	-2.10949	1.0681e-37	down	uncharacterized protein LOC100159064 precursor [Acyrthosiphon pisum]	JHBP	Haemolymph juvenile hormone binding protein (JHBP). This family consists of several insect-specific haemolymph juvenile hormone binding proteins (JHBP). Juvenile hormone regulates embryogenesis, maintains the status quo of larval development and stimulates reproductive maturation in the adult insect. JH is transported from the sites of its synthesis to target tissues by a haemolymph carrier calle…	GO:0007623|circadian rhythm;GO:0032504|multicellular organism reproduction;	GO:0005615|extracellular space;	.	.	.
Bta00605	267	20.5129	688	49.5574	0.413922	-1.27257	1.49498e-37	down	Tripartite motif-containing protein 3 [Zootermopsis nevadensis]	Filamin	Filamin/ABP280 repeat.	GO:0043523|regulation of neuron apoptotic process;	GO:0005737|cytoplasm;	GO:0016874|ligase activity;GO:0004842|ubiquitin-protein transferase activity;GO:0008270|zinc ion binding;	K11997	TRIM2_3; tripartite motif-containing protein 2/3
Bta08969	109	8.37417	408	29.3887	0.284945	-1.81124	1.95934e-37	down	.	DUF3491	Protein of unknown function (DUF3491). This family of proteins is functionally uncharacterized. This protein is found in bacteria. Proteins in this family are typically between 286 to 3225 amino acids in length. This protein is found associated with pfam04488. This protein is found associated with pfam04488.	.	.	.	.	.
Bta10295	903	69.375	472	33.9987	2.04052	1.02894	2.10882e-37	up	F-box only protein 6 [Zootermopsis nevadensis]	FBA	F-box associated region. Members of this family are associated with F-box domains, hence the name FBA. This domain is probably involved in binding other proteins that will be targeted for ubiquitination. Human FBXO2 is involved in binding to N-glycosylated proteins.	GO:0006281|DNA repair;GO:0030433|ER-associated ubiquitin-dependent protein catabolic process;GO:0006516|glycoprotein catabolic process;GO:0006986|response to unfolded protein;GO:0031146|SCF-dependent proteasomal ubiquitin-dependent protein catabolic process;	GO:0005737|cytoplasm;GO:0044322|endoplasmic reticulum quality control compartment;GO:0019005|SCF ubiquitin ligase complex;	GO:0030246|carbohydrate binding;GO:0001948|glycoprotein binding;GO:0061630|ubiquitin protein ligase activity;	K10100	FBXO6; F-box protein 6
Bta01715	752	57.7741	361	26.0032	2.22181	1.15173	2.11875e-37	up	PREDICTED: uncharacterized protein LOC100159152 isoform X2 [Acyrthosiphon pisum]	Aa_trans	Transmembrane amino acid transporter protein. This transmembrane region is found in many amino acid transporters including UNC-47 and MTR. UNC-47 encodes a vesicular amino butyric acid (GABA) transporter, (VGAT). UNC-47 is predicted to have 10 transmembrane domains. MTR is a N system amino acid transporter system protein involved in methyltryptophan resistance. Other members of this family includ…	GO:0006865|amino acid transport;GO:0015816|glycine transport;GO:0006811|ion transport;GO:0015824|proline transport;	GO:0005783|endoplasmic reticulum;GO:0016021|integral component of membrane;GO:0005765|lysosomal membrane;GO:0005886|plasma membrane;	GO:0015171|amino acid transmembrane transporter activity;GO:0015187|glycine transmembrane transporter activity;GO:0015078|hydrogen ion transmembrane transporter activity;GO:0005280|hydrogen:amino acid symporter activity;GO:0015180|L-alanine transmembrane transporter activity;GO:0015193|L-proline transmembrane transporter activity;	K14209	SLC36A, PAT; solute carrier family 36 (proton-coupled amino acid transporter)
Bta03346	271	20.8202	56	4.03374	5.16151	2.36779	2.2469e-37	up	chemosensory protein 3 [Bemisia tabaci]	OS-D	Insect pheromone-binding family, A10/OS-D.	GO:0007552|metamorphosis;GO:0045297|post-mating behavior;GO:0009615|response to virus;	GO:0005576|extracellular region;	.	.	.
Bta00629	604	46.4036	258	18.584	2.49697	1.32018	3.08007e-37	up	PREDICTED: KH domain-containing, RNA-binding, signal transduction-associated protein 3-like isoform X1 [Bombus impatiens]	KH_3	KH domain. KH motifs bind RNA in vitro. This RNA-binding domain is required for the efficient anchoring of ASH1-mRNA to the distal tip of the daughter cell. ASH1 is a specific repressor of transcription that localizes asymmetrically to the daughter cell nucleus. RNA localisation is a widespread mechanism for achieving localized protein synthesis.	GO:0006397|mRNA processing;GO:0006355|regulation of transcription, DNA-templated;GO:0006351|transcription, DNA-templated;	GO:0005634|nucleus;	GO:0003723|RNA binding;	K17843	KHDRBS2, SLM1; KH domain-containing, RNA-binding, signal transduction-associated protein 2
Bta09004	264	20.2824	680	48.9811	0.414086	-1.272	4.14034e-37	down	.	Mo25	Mo25-like. Mo25-like proteins are involved in both polarised growth and cytokinesis. In fission yeast Mo25 is localized alternately to the spindle pole body and to the site cell division in a cell cycle dependent manner.	.	.	.	.	.
Bta15283	319	24.5079	768	55.3198	0.443022	-1.17455	5.70783e-37	down	PREDICTED: uncharacterized protein LOC105687463 [Athalia rosae]	Prefoldin	Prefoldin subunit. This family comprises of several prefoldin subunits. The biogenesis of the cytoskeletal proteins actin and tubulin involves interaction of nascent chains of each of the two proteins with the oligomeric protein prefoldin (PFD) and their subsequent transfer to the cytosolic chaperonin CCT (chaperonin containing TCP-1). Electron microscopy shows that eukaryotic PFD, which has a si…	GO:0071363|cellular response to growth factor stimulus;GO:0071383|cellular response to steroid hormone stimulus;GO:2001243|negative regulation of intrinsic apoptotic signaling pathway;GO:0010923|negative regulation of phosphatase activity;GO:0000122|negative regulation of transcription from RNA polymerase II promoter;GO:0001558|regulation of cell growth;GO:0006357|regulation of transcription from…	GO:0005737|cytoplasm;GO:0030425|dendrite;GO:0005665|DNA-directed RNA polymerase II, core complex;GO:0043231|intracellular membrane-bounded organelle;GO:0005739|mitochondrion;GO:0005634|nucleus;	GO:0003682|chromatin binding;GO:0019212|phosphatase inhibitor activity;GO:0051219|phosphoprotein binding;GO:0004864|protein phosphatase inhibitor activity;GO:0001106|RNA polymerase II transcription corepressor activity;	K17560	URI1; unconventional prefoldin RPB5 interactor 1
Bta10318	221	16.9788	607	43.7228	0.388328	-1.36465	6.25624e-37	down	hypothetical protein KGM_01207 [Danaus plexippus]	NHL	NHL repeat. The NHL (NCL-1, HT2A and LIN-41) repeat is found in multiple tandem copies. It is about 40 residues long and resembles the WD repeat pfam00400. The repeats have a catalytic activity in bovine PAM (peptidyl-glycine alpha-amidating monooxygenase), proteolysis has shown that the Peptidyl-alpha-hydroxyglycine alpha-amidating lyase (PAL) activity is localized to the repeats. Human E3 ubiqu…	GO:0090071|negative regulation of ribosome biogenesis;	GO:0005737|cytoplasm;	GO:0008270|zinc ion binding;	.	.
Bta15661	25	1.92068	218	15.7028	0.122315	-3.03133	9.78983e-37	down	PREDICTED: mitochondrial inner membrane organizing system protein 1-like [Tribolium castaneum]	DUF543	Domain of unknown function (DUF543). This family of short eukaryotic proteins has no known function. Most of the members of this family are only 80 amino acid residues long. However the Arabidopsis homologue is over 300 residues long. The presumed domain contains a conserved amino terminal cysteine and a conserved motif GXGXGXG in the carboxy terminal half that may be functionally important.	.	GO:0016021|integral component of membrane;GO:0005743|mitochondrial inner membrane;GO:0005739|mitochondrion;	.	K17784	MINOS1, MOS1; mitochondrial inner membrane organizing system protein 1
Bta01960	644	49.4767	288	20.7449	2.385	1.25399	1.11953e-36	up	hypothetical protein L798_09226, partial [Zootermopsis nevadensis]	RasGEF	RasGEF domain. Guanine nucleotide exchange factor for Ras-like small GTPases.	GO:0007264|small GTPase mediated signal transduction;	GO:0005829|cytosol;	GO:0008321|Ral guanyl-nucleotide exchange factor activity;	K17635	RGL1, RGL; ral guanine nucleotide dissociation stimulator-like 1
Bta11092	142	10.9095	465	33.4944	0.32571	-1.61834	1.86246e-36	down	PREDICTED: uncharacterized protein LOC100168705 [Acyrthosiphon pisum]	DUF4149	Domain of unknown function (DUF4149).	.	GO:0016021|integral component of membrane;	.	.	.
Bta14565	524	40.2575	208	14.9825	2.68697	1.42598	2.27786e-36	up	RING finger protein 37 [Zootermopsis nevadensis]	UPF0546	Uncharacterized protein family UPF0546. This family of proteins has no known function. Many members are annotated as potential transmembrane proteins.	GO:0000209|protein polyubiquitination;	GO:0016604|nuclear body;GO:0005634|nucleus;	GO:0016874|ligase activity;GO:0061630|ubiquitin protein ligase activity;GO:0031625|ubiquitin protein ligase binding;GO:0034450|ubiquitin-ubiquitin ligase activity;GO:0008270|zinc ion binding;	K10600	UBOX5, UIP5; U-box domain-containing protein 5
Bta20004	165	12.6765	12	0.864372	14.6655	3.87436	3.42513e-36	up	PREDICTED: putative cysteine proteinase CG12163 isoform X3 [Musca domestica]	Peptidase_C1	Papain family cysteine protease.	GO:0048102|autophagic cell death;GO:0022416|chaeta development;GO:0051603|proteolysis involved in cellular protein catabolic process;GO:0035071|salivary gland cell autophagic cell death;GO:0035220|wing disc development;	GO:0005615|extracellular space;GO:0045169|fusome;GO:0005764|lysosome;GO:0098595|perivitelline space;	GO:0004197|cysteine-type endopeptidase activity;	K01373	CTSF; cathepsin F [EC:3.4.22.41]
Bta14291	30	2.30482	228	16.4231	0.14034	-2.833	5.62979e-36	down	hypothetical protein L798_09317 [Zootermopsis nevadensis]	Gypsy	Gypsy protein. This family consists of several Gypsy/Env proteins from Drosophila and Ceratitis fruit fly species. Gypsy is an endogenous retrovirus of Drosophila melanogaster. Phylogenetic studies suggest that occasional horizontal transfer events of gypsy occur between Drosophila species. Gypsy possesses infective properties associated with the products of the envelope gene that might be at the…	.	.	.	.	.
Bta00596	369	28.3492	839	60.434	0.469094	-1.09205	5.75452e-36	down	PREDICTED: anoctamin-1-like [Acyrthosiphon pisum]	Anoctamin	Calcium-activated chloride channel. The family carries eight putative transmembrane domains, and, although it has no similarity to other known channel proteins, it is clearly a calcium-activated ionic channel. It is expressed in various secretory epithelia, the retina and sensory neurons, and mediates receptor-activated chloride currents in diverse physiological processes.	GO:0006812|cation transport;GO:0034605|cellular response to heat;GO:1902476|chloride transmembrane transport;GO:0006821|chloride transport;GO:0050965|detection of temperature stimulus involved in sensory perception of pain;GO:0015705|iodide transport;GO:0007200|phospholipase C-activating G-protein coupled receptor signaling pathway;GO:0035774|positive regulation of insulin secretion involved in c…	GO:0016324|apical plasma membrane;GO:0034707|chloride channel complex;GO:0005737|cytoplasm;GO:0009897|external side of plasma membrane;GO:0070062|extracellular exosome;GO:0005886|plasma membrane;	GO:0005227|calcium activated cation channel activity;GO:0005254|chloride channel activity;GO:0005229|intracellular calcium activated chloride channel activity;GO:0015111|iodide transmembrane transporter activity;GO:0046982|protein heterodimerization activity;GO:0042803|protein homodimerization activity;GO:0005247|voltage-gated chloride channel activity;	K19496	ANO1, DOG1, TMEM16A; anoctamin-1
Bta13598	366	28.1188	111	7.99545	3.51685	1.81428	5.83225e-36	up	hypothetical protein L798_00519 [Zootermopsis nevadensis]	Cobalamin_bind	Eukaryotic cobalamin-binding protein.	GO:0015889|cobalamin transport;	GO:0005576|extracellular region;	GO:0031419|cobalamin binding;	.	.
Bta09435	432	33.1894	151	10.8767	3.05142	1.60948	7.25887e-36	up	hypothetical protein YQE_03599, partial [Dendroctonus ponderosae]	SCHIP-1	Schwannomin-interacting protein 1. Members of this family are coiled coil protein involved in linking membrane proteins to the cytoskeleton.	.	GO:0005737|cytoplasm;	.	.	.
Bta06163	12	0.921927	176	12.6775	0.0727217	-3.78147	1.24055e-35	down	PREDICTED: DNA topoisomerase 2-binding protein 1 isoform X2 [Fopius arisanus]	PTCB-BRCT	twin BRCT domain. This is a BRCT domain that appears in duplicate in most member sequences. BRCT domains are peptide- and phosphopeptide-binding modules. BRCT domains are present in a number of proteins involved in DNA checkpoint controls and DNA repair.	GO:0006974|cellular response to DNA damage stimulus;GO:0006281|DNA repair;GO:0000076|DNA replication checkpoint;GO:0006270|DNA replication initiation;GO:0071163|DNA replication preinitiation complex assembly;GO:0071165|GINS complex assembly;GO:0035563|positive regulation of chromatin binding;GO:0033138|positive regulation of peptidyl-serine phosphorylation;GO:0045860|positive regulation of protei…	GO:0000785|chromatin;GO:0005737|cytoplasm;GO:0005815|microtubule organizing center;GO:0005634|nucleus;GO:0000922|spindle pole;	GO:0003682|chromatin binding;GO:0003677|DNA binding;GO:0019900|kinase binding;	K10728	TOPBP1; topoisomerase (DNA) II binding protein 1
Bta09172	280	21.5116	695	50.0616	0.429703	-1.21859	1.58726e-35	down	Bromodomain-containing protein 7 [Zootermopsis nevadensis]	DUF3512	Domain of unknown function (DUF3512). This presumed domain is functionally uncharacterized. This domain is found in eukaryotes. This domain is typically between 231 to 249 amino acids in length. This domain is found associated with pfam00439.	GO:0007049|cell cycle;GO:0008285|negative regulation of cell proliferation;GO:2000134|negative regulation of G1/S transition of mitotic cell cycle;GO:0045892|negative regulation of transcription, DNA-templated;GO:0035066|positive regulation of histone acetylation;GO:0045893|positive regulation of transcription, DNA-templated;GO:0006351|transcription, DNA-templated;GO:0016055|Wnt signaling pathway;	GO:0005634|nucleus;	GO:0070577|lysine-acetylated histone binding;GO:0002039|p53 binding;GO:0003713|transcription coactivator activity;GO:0003714|transcription corepressor activity;	.	.
Bta06492	697	53.5486	331	23.8423	2.24595	1.16733	1.69545e-35	up	PREDICTED: V-type proton ATPase 21 kDa proteolipid subunit [Diaphorina citri]	ATP-synt_C	ATP synthase subunit C.	GO:0015991|ATP hydrolysis coupled proton transport;GO:0008286|insulin receptor signaling pathway;GO:0034220|ion transmembrane transport;GO:0090383|phagosome acidification;GO:0015992|proton transport;GO:0016241|regulation of macroautophagy;GO:0033572|transferrin transport;GO:0007035|vacuolar acidification;	GO:0010008|endosome membrane;GO:0016021|integral component of membrane;GO:0030670|phagocytic vesicle membrane;GO:0000220|vacuolar proton-transporting V-type ATPase, V0 domain;	GO:0046961|proton-transporting ATPase activity, rotational mechanism;GO:0005215|transporter activity;	K03661	ATPeV0B, ATP6F; V-type H+-transporting ATPase 21kDa proteolipid subunit
Bta08459	188	14.4435	22	1.58468	9.11445	3.18816	1.87217e-35	up	Neuroligin-3 [Zootermopsis nevadensis]	COesterase	Carboxylesterase family.	GO:0007155|cell adhesion;GO:0046929|negative regulation of neurotransmitter secretion;	GO:0030424|axon;GO:0030425|dendrite;GO:0005615|extracellular space;GO:0016021|integral component of membrane;GO:0005886|plasma membrane;GO:0045202|synapse;	GO:0004104|cholinesterase activity;	.	.
Bta10218	273	20.9738	62	4.46592	4.69641	2.23156	3.76234e-35	up	transformer 2 transcript variant 266 [Bemisia tabaci]	RRM_1	RNA recognition motif. (a.k.a. RRM, RBD, or RNP domain). The RRM motif is probably diagnostic of an RNA binding protein. RRMs are found in a variety of RNA binding proteins, including various hnRNP proteins, proteins implicated in regulation of alternative splicing, and protein components of snRNPs. The motif also appears in a few single stranded DNA binding proteins. The RRM structure consists o…	GO:0030154|cell differentiation;GO:0007275|multicellular organismal development;GO:0007548|sex differentiation;GO:0007283|spermatogenesis;	.	GO:0000166|nucleotide binding;GO:0003723|RNA binding;	K12897	TRA2; transformer-2 protein
Bta08595	489	37.5685	190	13.6859	2.74505	1.45683	4.21489e-35	up	PREDICTED: calcium-activated potassium channel slowpoke isoform X37 [Camponotus floridanus]	BK_channel_a	Calcium-activated BK potassium channel alpha subunit.	GO:0048512|circadian behavior;GO:0007623|circadian rhythm;GO:0045433|male courtship behavior, veined wing generated song production;GO:1900074|negative regulation of neuromuscular synaptic transmission;GO:0006813|potassium ion transport;GO:0008582|regulation of synaptic growth at neuromuscular junction;GO:0042493|response to drug;	GO:0016020|membrane;GO:0043005|neuron projection;GO:0043025|neuronal cell body;GO:0005886|plasma membrane;GO:0008076|voltage-gated potassium channel complex;	GO:0015269|calcium-activated potassium channel activity;GO:0060072|large conductance calcium-activated potassium channel activity;GO:0005249|voltage-gated potassium channel activity;	K04936	KCNMA1; potassium large conductance calcium-activated channel subfamily M alpha member 1
Bta14453	269	20.6665	674	48.5489	0.425684	-1.23214	4.45196e-35	down	PREDICTED: ATP-dependent RNA helicase dbp2-like [Acyrthosiphon pisum]	DEAD	DEAD/DEAH box helicase. Members of this family include the DEAD and DEAH box helicases. Helicases are involved in unwinding nucleic acids. The DEAD box helicases are involved in various aspects of RNA metabolizm, including nuclear transcription, pre mRNA splicing, ribosome biogenesis, nucleocytoplasmic transport, translation, RNA decay and organellar gene expression.	GO:0016049|cell growth;GO:0072332|intrinsic apoptotic signaling pathway by p53 class mediator;GO:0000398|mRNA splicing, via spliceosome;GO:0009299|mRNA transcription;GO:0000122|negative regulation of transcription from RNA polymerase II promoter;GO:0043517|positive regulation of DNA damage response, signal transduction by p53 class mediator;GO:0033148|positive regulation of intracellular estrogen…	GO:0071013|catalytic step 2 spliceosome;GO:0070062|extracellular exosome;GO:0031012|extracellular matrix;GO:0030529|ribonucleoprotein complex;GO:0016020|membrane;GO:0005730|nucleolus;GO:0005654|nucleoplasm;GO:0005634|nucleus;	GO:0050681|androgen receptor binding;GO:0005524|ATP binding;GO:0004004|ATP-dependent RNA helicase activity;GO:0030331|estrogen receptor binding;GO:0044822|poly(A) RNA binding;GO:0036002|pre-mRNA binding;GO:0003724|RNA helicase activity;GO:0003713|transcription coactivator activity;	K12823	DDX5, DBP2; ATP-dependent RNA helicase DDX5/DBP2 [EC:3.6.4.13]
Bta15403	738	56.6985	364	26.2193	2.16247	1.11268	7.90127e-35	up	Tubulin-specific chaperone A [Zootermopsis nevadensis]	TBCA	Tubulin binding cofactor A.	GO:0007023|post-chaperonin tubulin folding pathway;GO:0006457|protein folding;GO:0007021|tubulin complex assembly;	GO:0005737|cytoplasm;GO:0070062|extracellular exosome;GO:0005874|microtubule;GO:0015630|microtubule cytoskeleton;GO:0005730|nucleolus;	GO:0051087|chaperone binding;GO:0044822|poly(A) RNA binding;	K17292	TBCA; tubulin-specific chaperone A
Bta14377	81	6.223	338	24.3465	0.255602	-1.96803	8.73182e-35	down	hypothetical protein L798_05512 [Zootermopsis nevadensis]	JHBP	Haemolymph juvenile hormone binding protein (JHBP). This family consists of several insect-specific haemolymph juvenile hormone binding proteins (JHBP). Juvenile hormone regulates embryogenesis, maintains the status quo of larval development and stimulates reproductive maturation in the adult insect. JH is transported from the sites of its synthesis to target tissues by a haemolymph carrier calle…	.	.	.	.	.
Bta08994	292	22.4335	73	5.25827	4.26634	2.093	1.01787e-34	up	unnamed protein product [Vitrella brassicaformis CCMP3155]	CAF1C_H4-bd	Histone-binding protein RBBP4 or subunit C of CAF1 complex. The CAF-1 complex is a conserved heterotrimeric protein complex that promotes histone H3 and H4 deposition onto newly synthesized DNA during replication or DNA repair; specifically it facilitates replication-dependent nucleosome assembly with the major histone H3 (H3.1). This domain is an alpha helix which sits just upstream of the WD40 …	.	GO:0005737|cytoplasm;GO:0005730|nucleolus;GO:0005634|nucleus;	GO:0044822|poly(A) RNA binding;	K14848	RRB1, GRWD1; ribosome assembly protein RRB1
Bta15245	489	37.5685	192	13.83	2.71646	1.44173	1.40348e-34	up	Nucleoporin NUP85 [Zootermopsis nevadensis]	Nucleopor_Nup85	Nup85 Nucleoporin. A family of nucleoporins conserved from yeast to human. THe nuclear pore complex is a large assembly composed of two essential complexes: the heptameric Nup84 complex and the heteromeric Nic96-containing complex. The Nup84 complex is composed of one copy each of Nup84, Nup85, Nup120, Nup133, Nup145C, Sec13, and Seh1. The structure of a complex of Nup85 and Seh1 was solved. The …	GO:0006406|mRNA export from nucleus;GO:0045893|positive regulation of transcription, DNA-templated;GO:0006606|protein import into nucleus;	GO:0031965|nuclear membrane;GO:0031080|nuclear pore outer ring;	GO:0017056|structural constituent of nuclear pore;	K14304	NUP85; nuclear pore complex protein Nup85
Bta05444	182	13.9826	21	1.51265	9.24373	3.20848	1.48578e-34	up	conserved hypothetical protein [Pediculus humanus corporis]	DUF4511	Domain of unknown function (DUF4511). This family of proteins is found in eukaryotes. Proteins in this family are typically between 116 and 127 amino acids in length.	.	GO:0005737|cytoplasm;	.	.	.
Bta04558	647	49.7072	300	21.6093	2.30027	1.2018	1.49764e-34	up	catalase, partial [Schistocerca gregaria]	Catalase	Catalase.	GO:0009060|aerobic respiration;GO:0007568|aging;GO:0071363|cellular response to growth factor stimulus;GO:0008203|cholesterol metabolic process;GO:0020027|hemoglobin metabolic process;GO:0042744|hydrogen peroxide catabolic process;GO:0001822|kidney development;GO:0043066|negative regulation of apoptotic process;GO:0032088|negative regulation of NF-kappaB transcription factor activity;GO:0001649|o…	GO:0005829|cytosol;GO:0005783|endoplasmic reticulum;GO:0070062|extracellular exosome;GO:0005615|extracellular space;GO:0005925|focal adhesion;GO:0005794|Golgi apparatus;GO:0005764|lysosome;GO:0005758|mitochondrial intermembrane space;GO:0005778|peroxisomal membrane;GO:0005777|peroxisome;GO:0005886|plasma membrane;	GO:0004046|aminoacylase activity;GO:0004096|catalase activity;GO:0020037|heme binding;GO:0046872|metal ion binding;GO:0050661|NADP binding;	K03781	katE, CAT, catB, srpA; catalase [EC:1.11.1.6]
Bta02139	737	56.6217	365	26.2913	2.15362	1.10677	1.68383e-34	up	sphingolipid delta 4 desaturase/c-4 hydroxylase protein des2 [Riptortus pedestris]	FA_desaturase	Fatty acid desaturase.	GO:0046513|ceramide biosynthetic process;GO:0006633|fatty acid biosynthetic process;	GO:0005789|endoplasmic reticulum membrane;GO:0016021|integral component of membrane;GO:0005739|mitochondrion;	GO:0042284|sphingolipid delta-4 desaturase activity;	K04712	DEGS; sphingolipid delta-4 desaturase [EC:1.14.-.-]
Bta09369	810	62.23	419	30.181	2.06189	1.04397	1.76224e-34	up	Cirhin [Zootermopsis nevadensis]	WD40	WD domain, G-beta repeat.	GO:0030490|maturation of SSU-rRNA;GO:0006355|regulation of transcription, DNA-templated;GO:0006364|rRNA processing;GO:0006351|transcription, DNA-templated;	GO:0005694|chromosome;GO:0001650|fibrillar center;GO:0005730|nucleolus;GO:0005654|nucleoplasm;GO:0034455|t-UTP complex;	GO:0044822|poly(A) RNA binding;	K14548	UTP4, CIRH1A; U3 small nucleolar RNA-associated protein 4
Bta09425	786	60.3862	402	28.9565	2.08541	1.06033	2.50945e-34	up	Casein kinase II subunit alpha [Harpegnathos saltator]	Pkinase	Protein kinase domain.	GO:0016055|Wnt signaling pathway;	.	GO:0005524|ATP binding;GO:0004674|protein serine/threonine kinase activity;	.	.
Bta10009	296	22.7409	711	51.2141	0.444035	-1.17125	3.45144e-34	down	PREDICTED: uncharacterized protein LOC105683550 [Athalia rosae]	zf-C2H2_2	C2H2 type zinc-finger (2 copies). This family contains two copies of a C2H2-like zinc finger domain.	GO:0042791|5S class rRNA transcription from RNA polymerase III type 1 promoter;GO:0006383|transcription from RNA polymerase III promoter;GO:0006351|transcription, DNA-templated;GO:0042797|tRNA transcription from RNA polymerase III promoter;	GO:0005654|nucleoplasm;GO:0000127|transcription factor TFIIIC complex;	.	K15200	GTF3C2; general transcription factor 3C polypeptide 2
Bta05380	70	5.3779	312	22.4737	0.239298	-2.06312	3.58074e-34	down	PREDICTED: uncharacterized protein LOC100167203 [Acyrthosiphon pisum]	PKI	cAMP-dependent protein kinase inhibitor. Members of this family are extremely potent competitive inhibitors of camp-dependent protein kinase activity. These proteins interact with the catalytic subunit of the enzyme after the cAMP-induced dissociation of its regulatory chains.	.	.	.	.	.
Bta13109	460	35.3405	175	12.6054	2.80359	1.48728	4.24123e-34	up	pleiotrophin-like protein [Coptotermes formosanus]	PTN_MK_C	PTN/MK heparin-binding protein family, C-terminal domain.	.	.	.	.	.
Bta11120	167	12.8301	16	1.1525	11.1325	3.4767	5.92989e-34	up	DNA mismatch repair protein Mlh3 [Zootermopsis nevadensis]	MutL_C	MutL C terminal dimerization domain. MutL and MutS are key components of the DNA repair machinery that corrects replication errors. MutS recognizes mispaired or unpaired bases in a DNA duplex and in the presence of ATP, recruits MutL to form a DNA signaling complex for repair. The N terminal region of MutL contains the ATPase domain and the C terminal is involved in dimerization.	GO:0007144|female meiosis I;GO:0007140|male meiosis;GO:0006298|mismatch repair;GO:0008104|protein localization;GO:0007131|reciprocal meiotic recombination;GO:0007130|synaptonemal complex assembly;	GO:0005712|chiasma;GO:0001673|male germ cell nucleus;GO:0032300|mismatch repair complex;GO:0005634|nucleus;GO:0000795|synaptonemal complex;	GO:0005524|ATP binding;GO:0016887|ATPase activity;GO:0019237|centromeric DNA binding;GO:0003682|chromatin binding;GO:0030983|mismatched DNA binding;GO:0003696|satellite DNA binding;GO:0003697|single-stranded DNA binding;	K08739	MLH3; DNA mismatch repair protein MLH3
Bta12701	715	54.9315	352	25.3549	2.1665	1.11537	6.43734e-34	up	PREDICTED: small nuclear ribonucleoprotein Sm D3 [Tribolium castaneum]	LSM	LSM domain. The LSM domain contains Sm proteins as well as other related LSM (Like Sm) proteins. The U1, U2, U4/U6, and U5 small nuclear ribonucleoprotein particles (snRNPs) involved in pre-mRNA splicing contain seven Sm proteins (B/B', D1, D2, D3, E, F and G) in common, which assemble around the Sm site present in four of the major spliceosomal small nuclear RNAs. The U6 snRNP binds to the LSM (…	GO:0007417|central nervous system development;GO:0048542|lymph gland development;GO:0007067|mitotic nuclear division;GO:0000398|mRNA splicing, via spliceosome;GO:0007517|muscle organ development;GO:0030182|neuron differentiation;GO:0007422|peripheral nervous system development;GO:0045451|pole plasm oskar mRNA localization;GO:0010906|regulation of glucose metabolic process;GO:0000245|spliceosomal …	GO:0071013|catalytic step 2 spliceosome;GO:0000243|commitment complex;GO:0005634|nucleus;GO:0034715|pICln-Sm protein complex;GO:0045495|pole plasm;GO:0071011|precatalytic spliceosome;GO:0071010|prespliceosome;GO:0030532|small nuclear ribonucleoprotein complex;GO:0034719|SMN-Sm protein complex;GO:0005681|spliceosomal complex;GO:0097526|spliceosomal tri-snRNP complex;GO:0005685|U1 snRNP;GO:0005689|…	GO:0044822|poly(A) RNA binding;GO:0003723|RNA binding;	K11088	SNRPD3, SMD3; small nuclear ribonucleoprotein D3
Bta13698	686	52.7035	331	23.8423	2.2105	1.14438	6.48169e-34	up	AGAP001319-PA [Anopheles gambiae str. PEST]	5_nucleotid	5' nucleotidase family. This family of eukaryotic proteins includes 5' nucleotidase enzymes, such as purine 5'-nucleotidase EC:3.1.3.5.	.	.	GO:0008253|5'-nucleotidase activity;GO:0046872|metal ion binding;	.	.
Bta08263	716	55.0083	353	25.427	2.16338	1.11329	7.24996e-34	up	Transcription initiation factor TFIID subunit 6 [Zootermopsis nevadensis]	DUF1546	Protein of unknown function (DUF1546). Associated with pfam02969 in Transcription initiation factor TFIID subunit 6 (TAF6).	GO:0022008|neurogenesis;GO:0007221|positive regulation of transcription of Notch receptor target;GO:0051090|regulation of sequence-specific DNA binding transcription factor activity;GO:0051123|RNA polymerase II transcriptional preinitiation complex assembly;GO:0006366|transcription from RNA polymerase II promoter;GO:0006367|transcription initiation from RNA polymerase II promoter;	GO:0005634|nucleus;GO:0005669|transcription factor TFIID complex;	.	K03131	TAF6; transcription initiation factor TFIID subunit 6
Bta05250	16	1.22924	180	12.9656	0.0948075	-3.39885	1.05957e-33	down	PREDICTED: uncharacterized protein LOC103520377 [Diaphorina citri]	DUF3984	Protein of unknown function (DUF3984). This family of proteins is functionally uncharacterized. This family of proteins is found in eukaryotes. Proteins in this family are typically between 393 and 442 amino acids in length.	.	.	.	.	.
Bta13360	215	16.5178	37	2.66515	6.19772	2.63174	1.37831e-33	up	PREDICTED: protein yellow-like [Diaphorina citri]	MRJP	Major royal jelly protein. Royal jelly is the food of queen bee larvae, and is responsible for the high reproductive ability of the queen. Major royal jelly proteins make up around 90% of larval jelly proteins. This family also the sequence-related yellow protein of drosophila which controls pigmentation of the adult cuticle and larval mouth parts.	GO:0060179|male mating behavior;GO:0042438|melanin biosynthetic process;GO:0007275|multicellular organismal development;	GO:0005576|extracellular region;	.	.	.
Bta11291	469	36.032	183	13.1817	2.73349	1.45074	1.57919e-33	up	PREDICTED: calcium release-activated calcium channel protein 1-like [Acyrthosiphon pisum]	Orai-1	Mediator of CRAC channel activity. ORAI-1 is a protein homologue of Drosophila Orai and human Orai1, Orai2 and Orai3. ORAI-1 GFP reporters are co- expressed with STIM-1 (ER CA(2+) sensors) in the gonad and intestine. The protein has four predicted transmembrane domains with a highly conserved region between TM2 ad TM3. This conserved domain is thought to function in channel regulation. ORAI1- rel…	GO:0007399|nervous system development;GO:0051928|positive regulation of calcium ion transport;GO:0051533|positive regulation of NFAT protein import into nucleus;GO:1903779|regulation of cardiac conduction;GO:0002115|store-operated calcium entry;	GO:0005887|integral component of plasma membrane;GO:0016020|membrane;GO:0005886|plasma membrane;	GO:0015279|store-operated calcium channel activity;	K16056	ORAI1; calcium release-activated calcium channel protein 1
Bta10846	433	33.2662	160	11.525	2.88645	1.52929	1.78101e-33	up	Gamma-glutamyl hydrolase [Zootermopsis nevadensis]	Peptidase_C26	Peptidase C26. These peptidases have gamma-glutamyl hydrolase activity; that is they catalyse the cleavage of the gamma-glutamyl bond in poly-gamma-glutamyl substrates. They are structurally related to pfam00117, but contain extensions in four loops and at the C terminus.	GO:0006541|glutamine metabolic process;GO:0042493|response to drug;GO:0045471|response to ethanol;GO:0032868|response to insulin;GO:0010043|response to zinc ion;GO:0046900|tetrahydrofolylpolyglutamate metabolic process;	GO:0005829|cytosol;GO:0070062|extracellular exosome;GO:0005615|extracellular space;GO:0005764|lysosome;GO:0042470|melanosome;GO:0005634|nucleus;	GO:0034722|gamma-glutamyl-peptidase activity;	K01307	GGH; gamma-glutamyl hydrolase [EC:3.4.19.9]
Bta13925	770	59.157	395	28.4523	2.07917	1.056	1.90538e-33	up	PREDICTED: protein NipSnap [Ceratosolen solmsi marchali]	NIPSNAP	NIPSNAP. Members of this family include many hypothetical proteins. It also includes members of the NIPSNAP family which have putative roles in vesicular transport. This domain is often found in duplicate.	GO:0045944|positive regulation of transcription from RNA polymerase II promoter;GO:0006403|RNA localization;GO:0000244|spliceosomal tri-snRNP complex assembly;	GO:0071013|catalytic step 2 spliceosome;GO:0016020|membrane;GO:0016607|nuclear speck;GO:0005654|nucleoplasm;GO:0005634|nucleus;GO:0046540|U4/U6 x U5 tri-snRNP complex;GO:0005682|U5 snRNP;	GO:0050681|androgen receptor binding;GO:0044822|poly(A) RNA binding;GO:0043021|ribonucleoprotein complex binding;GO:0003723|RNA binding;GO:0003713|transcription coactivator activity;	.	.
Bta00105	256	19.6678	641	46.1719	0.425968	-1.23118	2.13771e-33	down	PREDICTED: synaptic vesicle glycoprotein 2B-like [Pogonomyrmex barbatus]	MFS_1	Major Facilitator Superfamily.	.	GO:0016021|integral component of membrane;	GO:0022891|substrate-specific transmembrane transporter activity;	.	.
Bta01684	29	2.22799	214	15.4146	0.144537	-2.79049	2.30107e-33	down	unnamed protein product [Tribolium castaneum]	Exo_endo_phos_2	Endonuclease-reverse transcriptase. This domain represents the endonuclease region of retrotransposons from a range of bacteria, archaea and eukaryotes. These are enzymes largely from class EC:2.7.7.49.	.	.	.	.	.
Bta07453	139	10.679	1	0.072031	148.255	7.21194	2.35469e-33	up	PREDICTED: maltase A1 [Acyrthosiphon pisum]	Alpha-amylase	Alpha amylase, catalytic domain. Alpha amylase is classified as family 13 of the glycosyl hydrolases. The structure is an 8 stranded alpha/beta barrel containing the active site, interrupted by a ~70 a.a. calcium-binding domain protruding between beta strand 3 and alpha helix 3, and a carboxyl-terminal Greek key beta-barrel domain.	.	.	GO:0004558|alpha-1,4-glucosidase activity;GO:0032450|maltose alpha-glucosidase activity;	K01187	malZ; alpha-glucosidase [EC:3.2.1.20]
Bta01738	254	19.5141	57	4.10577	4.75285	2.24879	4.1519e-33	up	PREDICTED: diuretic hormone receptor-like isoform X3 [Orussus abietinus]	7tm_2	7 transmembrane receptor (Secretin family). This family is known as Family B, the secretin-receptor family or family 2 of the G-protein-coupled receptors (GCPRs).They have been described in many animal species, but not in plants, fungi or prokaryotes. Three distinct sub-families are recognized. Subfamily B1 contains classical hormone receptors, such as receptors for secretin and glucagon, that ar…	GO:0007166|cell surface receptor signaling pathway;	GO:0016021|integral component of membrane;GO:0005886|plasma membrane;	GO:0008036|diuretic hormone receptor activity;GO:0004930|G-protein coupled receptor activity;	.	.
Bta12197	7	0.53779	150	10.8047	0.049774	-4.32847	4.90664e-33	down	PREDICTED: uncharacterized protein LOC105626210 [Atta cephalotes]	Mitovir_RNA_pol	Mitovirus RNA-dependent RNA polymerase. This family consists of several Mitovirus RNA-dependent RNA polymerase proteins. The family also contains fragment matches in the mitochondria of Arabidopsis thaliana.	.	.	.	.	.
Bta10762	294	22.5872	79	5.69045	3.96932	1.98889	8.13377e-33	up	PREDICTED: putative uncharacterized protein DDB_G0271606 [Acyrthosiphon pisum]	EB1_binding	EB-1 Binding Domain. This region at the C-terminus of the APC proteins binds the microtubule-associating protein EB-1. At the C-terminus of the alignment is also a pfam00595 binding domain. A short motif in the middle of the region appears to be found in the APC2 proteins.	.	.	.	.	.
Bta08960	328	25.1993	99	7.13107	3.53374	1.82119	1.51501e-32	up	Glycine dehydrogenase [decarboxylating], mitochondrial [Zootermopsis nevadensis]	GDC-P	Glycine cleavage system P-protein. This family consists of Glycine cleavage system P-proteins EC:1.4.4.2 from bacterial, mammalian and plant sources. The P protein is part of the glycine decarboxylase multienzyme complex EC:2.1.2.10 (GDC) also annotated as glycine cleavage system or glycine synthase. GDC consists of four proteins P, H, L and T. The reaction catalysed by this protein is:- Glycine …	GO:0006546|glycine catabolic process;GO:0019464|glycine decarboxylation via glycine cleavage system;GO:0046487|glyoxylate metabolic process;	GO:0005960|glycine cleavage complex;GO:0005759|mitochondrial matrix;GO:0005739|mitochondrion;GO:0005634|nucleus;GO:0005886|plasma membrane;	GO:0009055|electron carrier activity;GO:0016594|glycine binding;GO:0004375|glycine dehydrogenase (decarboxylating) activity;GO:0016829|lyase activity;GO:0030170|pyridoxal phosphate binding;	K00281	GLDC, gcvP; glycine dehydrogenase [EC:1.4.4.2]
Bta10991	809	62.1532	431	31.0454	2.00201	1.00145	2.91018e-32	up	.	DUF4516	Domain of unknown function (DUF4516). This family of proteins is found in eukaryotes. Proteins in this family are typically between 56 and 69 amino acids in length.	.	.	.	.	.
Bta01172	275	21.1275	663	47.7566	0.442399	-1.17658	3.31907e-32	down	.	DUF1113	Protein of unknown function (DUF1113). This family consists of several bacterial proteins of unknown function.	.	.	.	.	.
Bta10317	741	56.929	381	27.4438	2.07438	1.05268	4.36553e-32	up	Protein cappuccino [Zootermopsis nevadensis]	FH2	Formin Homology 2 Domain.	GO:0007015|actin filament organization;GO:0030029|actin filament-based process;GO:0045010|actin nucleation;GO:0007304|chorion-containing eggshell formation;GO:0048477|oogenesis;GO:0007315|pole plasm assembly;GO:0045451|pole plasm oskar mRNA localization;GO:0007316|pole plasm RNA localization;GO:0015031|protein transport;	GO:0005884|actin filament;GO:0005938|cell cortex;GO:0005737|cytoplasm;GO:0030659|cytoplasmic vesicle membrane;GO:0005829|cytosol;	GO:0003779|actin binding;GO:0008017|microtubule binding;	K02184	FMN2; formin 2
Bta00814	329	25.2762	101	7.27513	3.47432	1.79673	4.5442e-32	up	.	CLAMP	Flagellar C1a complex subunit C1a-32. This family represents one small subunit, C1a-32, of the C1a projection (the seventh projection of flagellar). Numerous studies have indicated that each of the seven projections associated with the central pair of microtubules in flagellar plays a distinct role in regulating eukaryotic ciliary/flagellar motility. The C1a projection is a complex of proteins in…	.	.	.	.	.
Bta03433	194	14.9045	529	38.1044	0.391148	-1.35421	5.09923e-32	down	.	Perilipin	Perilipin family. The perilipin family includes lipid droplet-associated protein (perilipin) and adipose differentiation-related protein (adipophilin).	.	.	.	.	.
Bta10673	55	4.2255	269	19.3763	0.218075	-2.1971	5.30585e-32	down	Branched-chain-amino-acid aminotransferase, cytosolic [Harpegnathos saltator]	Aminotran_4	Aminotransferase class IV. The D-amino acid transferases (D-AAT) are required by bacteria to catalyse the synthesis of D-glutamic acid and D-alanine, which are essential constituents of bacterial cell wall and are the building block for other D-amino acids. Despite the difference in the structure of the substrates, D-AATs and L-ATTs have strong similarity.	GO:0006532|aspartate biosynthetic process;GO:0009082|branched-chain amino acid biosynthetic process;GO:0009083|branched-chain amino acid catabolic process;GO:0008283|cell proliferation;GO:0000082|G1/S transition of mitotic cell cycle;GO:0009098|leucine biosynthetic process;GO:0009099|valine biosynthetic process;	GO:0005829|cytosol;GO:0005739|mitochondrion;	GO:0004084|branched-chain-amino-acid transaminase activity;GO:0052656|L-isoleucine transaminase activity;GO:0052654|L-leucine transaminase activity;GO:0052655|L-valine transaminase activity;GO:0030170|pyridoxal phosphate binding;	K00826	E2.6.1.42, ilvE; branched-chain amino acid aminotransferase [EC:2.6.1.42]
Bta04784	297	22.8177	83	5.97858	3.81657	1.93228	5.94298e-32	up	PREDICTED: pyruvate dehydrogenase E1 component subunit beta, mitochondrial-like [Vollenhovia emeryi]	Transket_pyr	Transketolase, pyrimidine binding domain. This family includes transketolase enzymes, pyruvate dehydrogenases, and branched chain alpha-keto acid decarboxylases.	GO:0006096|glycolytic process;	GO:0005759|mitochondrial matrix;GO:0005739|mitochondrion;	GO:0004739|pyruvate dehydrogenase (acetyl-transferring) activity;	K00162	PDHB, pdhB; pyruvate dehydrogenase E1 component beta subunit [EC:1.2.4.1]
Bta09170	407	31.2687	149	10.7326	2.91342	1.54272	6.02574e-32	up	PREDICTED: chitinase-like protein EN03 [Diaphorina citri]	Glyco_hydro_18	Glycosyl hydrolases family 18.	GO:0005975|carbohydrate metabolic process;GO:0006032|chitin catabolic process;GO:0007275|multicellular organismal development;	GO:0005576|extracellular region;	GO:0004568|chitinase activity;	.	.
Bta08214	538	41.333	236	16.9993	2.43145	1.28182	6.4862e-32	up	PREDICTED: phosphate-regulating neutral endopeptidase [Atta cephalotes]	Peptidase_M13	Peptidase family M13. Mammalian enzymes are typically type-II membrane anchored enzymes which are known, or believed to activate or inactivate oligopeptide (pro)-hormones such as opioid peptides. The family also contains a bacterial member believed to be involved with milk protein cleavage.	GO:0007420|brain development;GO:0010002|cardioblast differentiation;GO:0009790|embryo development;GO:0007507|heart development;GO:0016486|peptide hormone processing;GO:0008277|regulation of G-protein coupled receptor protein signaling pathway;GO:0042310|vasoconstriction;	GO:0030659|cytoplasmic vesicle membrane;GO:0000139|Golgi membrane;GO:0016021|integral component of membrane;	GO:0046872|metal ion binding;GO:0004222|metalloendopeptidase activity;GO:0008168|methyltransferase activity;GO:0042803|protein homodimerization activity;	K01415	ECE; endothelin-converting enzyme [EC:3.4.24.71]
Bta00577	660	50.706	323	23.266	2.1794	1.12393	8.41759e-32	up	PREDICTED: ras-related protein Rab-35 [Acyrthosiphon pisum]	Ras	Ras family. Includes sub-families Ras, Rab, Rac, Ral, Ran, Rap Ypt1 and more. Shares P-loop motif with GTP_EFTU, arf and myosin_head. See pfam00009 pfam00025, pfam00063. As regards Rab GTPases, these are important regulators of vesicle formation, motility and fusion. They share a fold in common with all Ras GTPases: this is a six-stranded beta-sheet surrounded by five alpha-helices.	GO:0019882|antigen processing and presentation;GO:1990090|cellular response to nerve growth factor stimulus;GO:0000910|cytokinesis;GO:0032456|endocytic recycling;GO:0016197|endosomal transport;GO:0006888|ER to Golgi vesicle-mediated transport;GO:0031175|neuron projection development;GO:0048227|plasma membrane to endosome transport;GO:0036010|protein localization to endosome;GO:0015031|protein tra…	GO:0031253|cell projection membrane;GO:0045334|clathrin-coated endocytic vesicle;GO:0005905|coated pit;GO:0010008|endosome membrane;GO:0070062|extracellular exosome;GO:0045171|intercellular bridge;GO:0042470|melanosome;GO:0005739|mitochondrion;GO:0005886|plasma membrane;	GO:0019003|GDP binding;GO:0005525|GTP binding;GO:0003924|GTPase activity;GO:0005546|phosphatidylinositol-4,5-bisphosphate binding;	K07876	RAB35, RAB1C; Ras-related protein Rab-35
Bta02106	88	6.76079	336	24.2024	0.279344	-1.83989	9.6804e-32	down	hypothetical protein HELRODRAFT_72062, partial [Helobdella robusta]	Homeobox	Homeobox domain.	GO:0007275|multicellular organismal development;GO:0006355|regulation of transcription, DNA-templated;	GO:0005634|nucleus;	GO:0043565|sequence-specific DNA binding;	.	.
Bta01805	541	41.5635	239	17.2154	2.41432	1.27162	1.0447e-31	up	AGAP005990-PA [Anopheles gambiae str. PEST]	GLTP	Glycolipid transfer protein (GLTP). GLTP is a cytosolic protein that catalyses the intermembrane transfer of glycolipids.	GO:1902389|ceramide 1-phosphate transport;	GO:0005737|cytoplasm;GO:0005829|cytosol;GO:0010008|endosome membrane;GO:0005794|Golgi apparatus;GO:0005640|nuclear outer membrane;GO:0005730|nucleolus;GO:0005634|nucleus;GO:0005886|plasma membrane;	GO:1902387|ceramide 1-phosphate binding;GO:1902388|ceramide 1-phosphate transporter activity;GO:0051861|glycolipid binding;GO:0017089|glycolipid transporter activity;GO:0005543|phospholipid binding;GO:0005548|phospholipid transporter activity;	.	.
Bta05029	689	52.9339	345	24.8507	2.13008	1.09091	1.20942e-31	up	PREDICTED: uncharacterized protein LOC103312421 [Tribolium castaneum]	DUF4657	Domain of unknown function (DUF4657). This family of proteins is found in eukaryotes. Proteins in this family are typically between 305 and 370 amino acids in length.	.	.	.	.	.
Bta13389	373	28.6565	129	9.292	3.084	1.6248	1.38459e-31	up	PREDICTED: zinc finger protein 845 [Megachile rotundata]	zf-C2H2	Zinc finger, C2H2 type. The C2H2 zinc finger is the classical zinc finger domain. The two conserved cysteines and histidines co-ordinate a zinc ion. The following pattern describes the zinc finger. #-X-C-X(1-5)-C-X3-#-X5-#-X2-H-X(3-6)-[H/C] Where X can be any amino acid, and numbers in brackets indicate the number of residues. The positions marked # are those that are important for the stable fol…	GO:0006384|transcription initiation from RNA polymerase III promoter;	GO:0005829|cytosol;GO:0005634|nucleus;	GO:0003677|DNA binding;GO:0046872|metal ion binding;GO:0003723|RNA binding;GO:0000995|transcription factor activity, core RNA polymerase III binding;	.	.
Bta07499	523	40.1806	228	16.4231	2.4466	1.29078	2.17412e-31	up	unkown protein [Riptortus pedestris]	Rep_fac-A_3	Replication factor A protein 3. Replication factor A is involved in eukaryotic DNA replication, recombination and repair.	.	.	.	.	.
Bta09687	604	46.4036	285	20.5288	2.26041	1.17659	2.44097e-31	up	hypothetical protein KGM_07910 [Danaus plexippus]	UNC-93	Ion channel regulatory protein UNC-93. This family of proteins is a component of a multi-subunit protein complex which is involved in the coordination of muscle contraction. UNC-93 is most likely an ion channel regulatory protein.	.	GO:0016021|integral component of membrane;	.	.	.
Bta00049	490	37.6453	206	14.8384	2.53702	1.34314	2.82087e-31	up	PREDICTED: non-specific lipid-transfer protein-like [Nasonia vitripennis]	Thiolase_C	Thiolase, C-terminal domain. Thiolase is reported to be structurally related to beta-ketoacyl synthase (pfam00109), and also chalcone synthase.	GO:0030301|cholesterol transport;GO:0015914|phospholipid transport;GO:0006694|steroid biosynthetic process;	GO:0005739|mitochondrion;GO:0005777|peroxisome;	GO:0033814|propanoyl-CoA C-acyltransferase activity;GO:0032934|sterol binding;GO:0015248|sterol transporter activity;	K08764	SCP2, SCPX; sterol carrier protein 2 [EC:2.3.1.176]
Bta11115	216	16.5947	560	40.3374	0.411397	-1.2814	3.61784e-31	down	.	zf-TAZ	TAZ zinc finger. The TAZ2 domain of CBP binds to other transcription factors such as the p53 tumor suppressor protein, E1A oncoprotein, MyoD, and GATA-1. The zinc coordinating motif that is necessary for binding to target DNA sequences consists of HCCC.	.	.	.	.	.
Bta06412	595	45.7122	280	20.1687	2.26649	1.18046	4.75696e-31	up	hypothetical protein L798_15488 [Zootermopsis nevadensis]	Imm9	Immunity protein 9. A predicted immunity protein with an alpha+beta fold and several conserved polar and hydrophobic residues. Proteins containing this domain are present in heterogeneous polyimmunity loci in polymorphic toxin systems.	GO:0007155|cell adhesion;	GO:0005578|proteinaceous extracellular matrix;	GO:0046872|metal ion binding;	.	.
Bta10873	129	9.91071	6	0.432186	22.9316	4.51926	5.1007e-31	up	reverse transcriptase [Lasius niger]	RVT_1	Reverse transcriptase (RNA-dependent DNA polymerase). A reverse transcriptase gene is usually indicative of a mobile element such as a retrotransposon or retrovirus. Reverse transcriptases occur in a variety of mobile elements, including retrotransposons, retroviruses, group II introns, bacterial msDNAs, hepadnaviruses, and caulimoviruses.	GO:0006313|transposition, DNA-mediated;	.	GO:0003964|RNA-directed DNA polymerase activity;	.	.
Bta13703	328	25.1993	737	53.0869	0.474681	-1.07497	5.11687e-31	down	alpha/beta hydrolase, putative [Ixodes scapularis]	Abhydrolase_5	Alpha/beta hydrolase family. This family contains a diverse range of alpha/beta hydrolase enzymes.	.	.	GO:0016787|hydrolase activity;	.	.
Bta07991	232	17.8239	585	42.1382	0.422987	-1.24131	5.43024e-31	down	PREDICTED: cyclin-T2 [Diaphorina citri]	Cyclin_N	Cyclin, N-terminal domain. Cyclins regulate cyclin dependent kinases (CDKs). Human cyclin-O is a Uracil-DNA glycosylase that is related to other cyclins. Cyclins contain two domains of similar all-alpha fold, of which this family corresponds with the N-terminal domain.	GO:0007049|cell cycle;GO:0051301|cell division;GO:1900364|negative regulation of mRNA polyadenylation;GO:0045737|positive regulation of cyclin-dependent protein serine/threonine kinase activity;GO:1901409|positive regulation of phosphorylation of RNA polymerase II C-terminal domain;GO:0045944|positive regulation of transcription from RNA polymerase II promoter;GO:0006468|protein phosphorylation;G…	GO:0008024|positive transcription elongation factor complex b;GO:0005654|nucleoplasm;GO:0005634|nucleus;	GO:0097322|7SK snRNA binding;GO:0003682|chromatin binding;GO:0016538|cyclin-dependent protein serine/threonine kinase regulator activity;GO:0003677|DNA binding;GO:0019901|protein kinase binding;GO:0070063|RNA polymerase binding;GO:0017069|snRNA binding;GO:0008134|transcription factor binding;GO:0044212|transcription regulatory region DNA binding;	K15188	CCNT; cyclin T
Bta11814	200	15.3654	532	38.3205	0.400972	-1.31843	5.87268e-31	down	PREDICTED: midasin, partial [Solenopsis invicta]	AAA_5	AAA domain (dynein-related subfamily). This Pfam entry includes some of the AAA proteins not detected by the pfam00004 model.	GO:0006461|protein complex assembly;GO:0000027|ribosomal large subunit assembly;GO:0006364|rRNA processing;	GO:0005737|cytoplasm;GO:0045111|intermediate filament cytoskeleton;GO:0016020|membrane;GO:0005730|nucleolus;GO:0005634|nucleus;GO:0030687|preribosome, large subunit precursor;	GO:0005524|ATP binding;GO:0016887|ATPase activity;GO:0051082|unfolded protein binding;	K14572	MDN1, REA1; midasin
Bta13701	292	22.4335	83	5.97858	3.75232	1.90778	6.14371e-31	up	tRNA selenocysteine 1-associated protein 1 [Zootermopsis nevadensis]	RRM_1	RNA recognition motif. (a.k.a. RRM, RBD, or RNP domain). The RRM motif is probably diagnostic of an RNA binding protein. RRMs are found in a variety of RNA binding proteins, including various hnRNP proteins, proteins implicated in regulation of alternative splicing, and protein components of snRNPs. The motif also appears in a few single stranded DNA binding proteins. The RRM structure consists o…	GO:0006412|translation;	GO:0005737|cytoplasm;GO:0005634|nucleus;	GO:0000166|nucleotide binding;GO:0003723|RNA binding;	.	.
Bta11854	563	43.2537	258	18.584	2.32747	1.21876	6.5153e-31	up	PREDICTED: bifunctional methylenetetrahydrofolate dehydrogenase/cyclohydrolase, mitochondrial [Acyrthosiphon pisum]	THF_DHG_CYH_C	Tetrahydrofolate dehydrogenase/cyclohydrolase, NAD(P)-binding domain.	GO:0009396|folic acid-containing compound biosynthetic process;GO:0006730|one-carbon metabolic process;GO:0046653|tetrahydrofolate metabolic process;	GO:0005615|extracellular space;GO:0005739|mitochondrion;	GO:0000287|magnesium ion binding;GO:0004477|methenyltetrahydrofolate cyclohydrolase activity;GO:0004487|methylenetetrahydrofolate dehydrogenase (NAD+) activity;GO:0004488|methylenetetrahydrofolate dehydrogenase (NADP+) activity;GO:0042301|phosphate ion binding;	K13403	MTHFD2; methylenetetrahydrofolate dehydrogenase(NAD+) / 5,10-methenyltetrahydrofolate cyclohydrolase [EC:1.5.1.15 3.5.4.9]
Bta01978	159	12.2155	18	1.29656	9.4215	3.23596	1.3279e-30	up	peritrophin A [Papilio xuthus]	CBM_14	Chitin binding Peritrophin-A domain. This domain is called the Peritrophin-A domain and is found in chitin binding proteins particularly peritrophic matrix proteins of insects and animal chitinases. Copies of the domain are also found in some baculoviruses. Relevant references that describe proteins with this domain include. It is an extracellular domain that contains six conserved cysteines that…	GO:0006032|chitin catabolic process;GO:0000272|polysaccharide catabolic process;	GO:0005576|extracellular region;	GO:0008061|chitin binding;GO:0004568|chitinase activity;	K01183	E3.2.1.14; chitinase [EC:3.2.1.14]
Bta13584	285	21.8958	80	5.76248	3.79971	1.92589	1.34879e-30	up	DNA polymerase delta subunit 2 [Zootermopsis nevadensis]	DNA_pol_E_B	DNA polymerase alpha/epsilon subunit B. This family contains a number of DNA polymerase subunits. The B subunit of the DNA polymerase alpha plays an essential role at the initial stage of DNA replication in S. cerevisiae and is phosphorylated in a cell cycle-dependent manner. DNA polymerase epsilon is essential for cell viability and chromosomal DNA replication in budding yeast. In addition, DNA …	GO:0006974|cellular response to DNA damage stimulus;GO:0006260|DNA replication;GO:0007052|mitotic spindle organization;	GO:0005875|microtubule associated complex;GO:0005634|nucleus;	GO:0003677|DNA binding;GO:0003887|DNA-directed DNA polymerase activity;	K02328	POLD2; DNA polymerase delta subunit 2
Bta09834	373	28.6565	133	9.58013	2.99125	1.58075	2.05787e-30	up	PREDICTED: sodium/potassium-transporting ATPase subunit beta-2-like [Fopius arisanus]	Na_K-ATPase	Sodium / potassium ATPase beta chain.	GO:0098655|cation transmembrane transport;GO:0006812|cation transport;GO:0061343|cell adhesion involved in heart morphogenesis;GO:0060857|establishment of glial blood-brain barrier;GO:0010248|establishment or maintenance of transmembrane electrochemical gradient;GO:0007424|open tracheal system development;GO:0006813|potassium ion transport;GO:0035158|regulation of tube diameter, open tracheal sys…	GO:0030424|axon;GO:0005886|plasma membrane;GO:0005918|septate junction;GO:0005890|sodium:potassium-exchanging ATPase complex;	.	K01540	ATP1B; sodium/potassium-transporting ATPase subunit beta
Bta04441	120	9.21927	3	0.216093	42.6634	5.41493	2.11232e-30	up	COE2, partial [Bemisia tabaci]	COesterase	Carboxylesterase family.	.	GO:0005576|extracellular region;	GO:0052689|carboxylic ester hydrolase activity;	.	.
Bta03725	589	45.2512	279	20.0967	2.25168	1.171	2.2274e-30	up	PREDICTED: host cell factor 1-like [Acyrthosiphon pisum]	fn3	Fibronectin type III domain.	GO:0007049|cell cycle;GO:0071407|cellular response to organic cyclic compound;GO:0043984|histone H4-K16 acetylation;GO:0043981|histone H4-K5 acetylation;GO:0043982|histone H4-K8 acetylation;GO:0000122|negative regulation of transcription from RNA polymerase II promoter;GO:0010628|positive regulation of gene expression;GO:0050821|protein stabilization;GO:0043254|regulation of protein complex assem…	GO:0005671|Ada2/Gcn5/Ada3 transcription activator complex;GO:0030424|axon;GO:0005913|cell-cell adherens junction;GO:0005737|cytoplasm;GO:0030425|dendrite;GO:0000123|histone acetyltransferase complex;GO:0016020|membrane;GO:0005739|mitochondrion;GO:0071339|MLL1 complex;GO:0070688|MLL5-L complex;GO:0043025|neuronal cell body;GO:0005654|nucleoplasm;GO:0005634|nucleus;GO:0070461|SAGA-type complex;GO:0…	GO:0098641|cadherin binding involved in cell-cell adhesion;GO:0003682|chromatin binding;GO:0046972|histone acetyltransferase activity (H4-K16 specific);GO:0043995|histone acetyltransferase activity (H4-K5 specific);GO:0043996|histone acetyltransferase activity (H4-K8 specific);GO:0042802|identical protein binding;GO:0003713|transcription coactivator activity;GO:0001205|transcriptional activator a…	K14966	HCFC; host cell factor
Bta00404	421	32.3443	164	11.8131	2.738	1.45312	2.5226e-30	up	charged multivesicular body protein 6-A [Anopheles darlingi]	Snf7	Snf7. This family of proteins are involved in protein sorting and transport from the endosome to the vacuole/lysosome in eukaryotic cells. Vacuoles/lysosomes play an important role in the degradation of both lipids and cellular proteins. In order to perform this degradative function, vacuoles/lysosomes contain numerous hydrolases which have been transported in the form of inactive precursors via …	GO:0015031|protein transport;GO:0007034|vacuolar transport;	GO:0031902|late endosome membrane;	.	K12195	CHMP6, VPS20; charged multivesicular body protein 6
Bta06785	192	14.7508	514	37.024	0.398413	-1.32766	2.87366e-30	down	hypothetical protein TcasGA2_TC006847 [Tribolium castaneum]	RVT_1	Reverse transcriptase (RNA-dependent DNA polymerase). A reverse transcriptase gene is usually indicative of a mobile element such as a retrotransposon or retrovirus. Reverse transcriptases occur in a variety of mobile elements, including retrotransposons, retroviruses, group II introns, bacterial msDNAs, hepadnaviruses, and caulimoviruses.	GO:0015074|DNA integration;GO:0006313|transposition, DNA-mediated;	GO:0005634|nucleus;	GO:0004519|endonuclease activity;GO:0003676|nucleic acid binding;GO:0008233|peptidase activity;GO:0003964|RNA-directed DNA polymerase activity;	.	.
Bta01006	388	29.809	143	10.3004	2.89395	1.53304	2.92397e-30	up	PREDICTED: abl interactor 2 isoform X2 [Harpegnathos saltator]	Abi_HHR	Abl-interactor HHR. The region featured in this family is found towards the N-terminus of a number of adaptor proteins that interact with Abl-family tyrosine kinases. More specifically, it is termed the homeo-domain homologous region (HHR), as it is similar to the DNA-binding region of homeo-domain proteins. Other homeo-domain proteins have been implicated in specifying positional information dur…	GO:0008154|actin polymerization or depolymerization;GO:0043010|camera-type eye development;GO:0016477|cell migration;GO:0016358|dendrite development;GO:0007611|learning or memory;GO:0018108|peptidyl-tyrosine phosphorylation;GO:2000601|positive regulation of Arp2/3 complex-mediated actin nucleation;GO:0016601|Rac protein signal transduction;	GO:0005913|cell-cell adherens junction;GO:0005856|cytoskeleton;GO:0005829|cytosol;GO:0030425|dendrite;GO:0030175|filopodium;GO:0030027|lamellipodium;GO:0031209|SCAR complex;	GO:0070064|proline-rich region binding;GO:0032403|protein complex binding;GO:0017124|SH3 domain binding;GO:0031625|ubiquitin protein ligase binding;	K05751	ABI2; abl interactor 2
Bta09787	534	41.0257	241	17.3595	2.3633	1.24081	3.40774e-30	up	PREDICTED: vacuolar protein sorting-associated protein 29 [Microplitis demolitor]	Metallophos_2	Calcineurin-like phosphoesterase superfamily domain. Members of this family are part of the Calcineurin-like phosphoesterase superfamily.	GO:0006896|Golgi to vacuole transport;GO:0006886|intracellular protein transport;GO:0042147|retrograde transport, endosome to Golgi;GO:1990126|retrograde transport, endosome to plasma membrane;	GO:0005737|cytoplasm;GO:0005829|cytosol;GO:0005768|endosome;GO:0010008|endosome membrane;GO:0070062|extracellular exosome;GO:0043231|intracellular membrane-bounded organelle;GO:0030904|retromer complex;	GO:0046872|metal ion binding;	K18467	VPS29; vacuolar protein sorting-associated protein 29
Bta03377	136	10.4485	0	0.0360155	290.111	8.18046	3.61314e-30	up	glutamate receptor delta-1 subunit precursor, putative [Pediculus humanus corporis]	Lig_chan	Ligand-gated ion channel. This family includes the four transmembrane regions of the ionotropic glutamate receptors and NMDA receptors.	GO:0007268|synaptic transmission;GO:0051967|negative regulation of synaptic transmission, glutamatergic;GO:0042391|regulation of membrane potential;	GO:0030424|axon;GO:0030054|cell junction;GO:0030425|dendrite;GO:0032839|dendrite cytoplasm;GO:0016021|integral component of membrane;GO:0043204|perikaryon;GO:0045211|postsynaptic membrane;GO:0043195|terminal bouton;	GO:0005234|extracellular-glutamate-gated ion channel activity;GO:0008066|glutamate receptor activity;GO:0004970|ionotropic glutamate receptor activity;	K05203	GRIK3; glutamate receptor, ionotropic kainate 3
Bta12361	365	28.0419	129	9.292	3.01786	1.59352	3.97617e-30	up	PREDICTED: nuclear migration protein nudC [Ceratosolen solmsi marchali]	CS	CS domain. The CS and CHORD (pfam04968) are fused into a single polypeptide chain in metazoans but are found in separate proteins in plants; this is thought to be indicative of an interaction between CS and CHORD. It has been suggested that the CS domain is a binding module for HSP90, implying that CS domain-containing proteins are involved in recruiting heat shock proteins to multiprotein assemb…	GO:0051301|cell division;GO:0007067|mitotic nuclear division;GO:0007275|multicellular organismal development;GO:0006457|protein folding;	GO:0005913|cell-cell adherens junction;GO:0005737|cytoplasm;GO:0005874|microtubule;GO:0005634|nucleus;	GO:0098641|cadherin binding involved in cell-cell adhesion;GO:0051082|unfolded protein binding;	.	.
Bta06142	152	11.6777	16	1.1525	10.1326	3.34093	4.25476e-30	up	PREDICTED: rhodopsin-like [Acyrthosiphon pisum]	7tm_1	7 transmembrane receptor (rhodopsin family). This family contains, amongst other G-protein-coupled receptors (GCPRs), members of the opsin family, which have been considered to be typical members of the rhodopsin superfamily. They share several motifs, mainly the seven transmembrane helices, GCPRs of the rhodopsin superfamily. All opsins bind a chromophore, such as 11-cis-retinal. The function of…	GO:0007602|phototransduction;GO:0018298|protein-chromophore linkage;GO:0007601|visual perception;	GO:0016021|integral component of membrane;	GO:0004930|G-protein coupled receptor activity;GO:0009881|photoreceptor activity;	.	.
Bta03013	85	6.53031	321	23.122	0.282429	-1.82404	4.71785e-30	down	PREDICTED: facilitated trehalose transporter Tret1-like [Acyrthosiphon pisum]	Sugar_tr	Sugar (and other) transporter.	GO:0015771|trehalose transport;	GO:0016021|integral component of membrane;GO:0005886|plasma membrane;	GO:0015574|trehalose transmembrane transporter activity;	K14258	TRET1; facilitated trehalose transporter
Bta10621	556	42.7159	258	18.584	2.29853	1.20071	7.19334e-30	up	PREDICTED: ubiquitin-conjugating enzyme E2 N [Microplitis demolitor]	UQ_con	Ubiquitin-conjugating enzyme. Proteins destined for proteasome-mediated degradation may be ubiquitinated. Ubiquitination follows conjugation of ubiquitin to a conserved cysteine residue of UBC homologues. TSG101 is one of several UBC homologues that lacks this active site cysteine.	GO:0007412|axon target recognition;GO:0007409|axonogenesis;GO:0007629|flight behavior;GO:0007625|grooming behavior;GO:0007630|jump response;GO:0008594|photoreceptor cell morphogenesis;GO:0010942|positive regulation of cell death;GO:0046330|positive regulation of JNK cascade;GO:0045977|positive regulation of mitotic cell cycle, embryonic;GO:1902916|positive regulation of protein polyubiquitination…	GO:0005634|nucleus;GO:0048471|perinuclear region of cytoplasm;GO:0035370|UBC13-UEV1A complex;	GO:0005524|ATP binding;GO:0031624|ubiquitin conjugating enzyme binding;GO:0031625|ubiquitin protein ligase binding;GO:0004842|ubiquitin-protein transferase activity;	K10580	UBE2N, BLU, UBC13; ubiquitin-conjugating enzyme E2 N [EC:62.3.2.23]
Bta01330	349	26.8127	120	8.64372	3.10198	1.63319	7.35514e-30	up	PREDICTED: serine/threonine-protein kinase Nek8-like [Bombyx mori]	Pkinase	Protein kinase domain.	GO:0009887|organ morphogenesis;GO:0007368|determination of left/right symmetry;GO:0007507|heart development;GO:0006468|protein phosphorylation;GO:0035330|regulation of hippo signaling;	GO:0097546|ciliary base;GO:0097543|ciliary inversin compartment;GO:0005737|cytoplasm;GO:0005856|cytoskeleton;GO:0072372|primary cilium;	GO:0005524|ATP binding;GO:0046872|metal ion binding;GO:0004674|protein serine/threonine kinase activity;	K08857	NEK; NIMA (never in mitosis gene a)-related kinase [EC:2.7.11.1]
Bta15267	210	16.1337	541	38.9688	0.414016	-1.27224	7.60434e-30	down	hypothetical protein TcasGA2_TC003484 [Tribolium castaneum]	Urb2	Urb2/Npa2 family. This family includes the Urb2 protein from yeast that are involved in ribosome biogenesis.	.	.	.	.	.
Bta00965	463	35.571	194	13.974	2.54551	1.34795	8.58617e-30	up	PREDICTED: 39S ribosomal protein L1, mitochondrial [Pogonomyrmex barbatus]	Ribosomal_L1	Ribosomal protein L1p/L10e family. This family includes prokaryotic L1 and eukaryotic L10.	GO:0006417|regulation of translation;GO:0006412|translation;	GO:0015934|large ribosomal subunit;	GO:0019843|rRNA binding;GO:0003735|structural constituent of ribosome;GO:0000049|tRNA binding;	K02863	RP-L1, MRPL1, rplA; large subunit ribosomal protein L1
Bta05353	160	12.2924	20	1.44062	8.53268	3.093	1.28925e-29	up	Protein spaetzle [Zootermopsis nevadensis]	Lyase_aromatic	Aromatic amino acid lyase. This family includes proteins with phenylalanine ammonia-lyase, EC:4.3.1.24, histidine ammonia-lyase, EC:4.3.1.3, and tyrosine aminomutase, EC:5.4.3.6, activities.	.	.	.	.	.
Bta13748	318	24.4311	710	51.142	0.47771	-1.06579	1.52564e-29	down	PREDICTED: sprouty-related, EVH1 domain-containing protein 3-like isoform X1 [Apis dorsata]	Sprouty	Sprouty protein (Spry). This family consists of eukaryotic Sprouty protein homologues. Sprouty proteins have been revealed as inhibitors of the Ras/mitogen-activated protein kinase (MAPK) cascade, a pathway crucial for developmental processes initiated by activation of various receptor tyrosine kinases. The sprouty gene has found to be expressed in the the brain, cochlea, nasal organs, teeth, sal…	GO:0000188|inactivation of MAPK activity;GO:0007275|multicellular organismal development;GO:0010801|negative regulation of peptidyl-threonine phosphorylation;GO:0043517|positive regulation of DNA damage response, signal transduction by p53 class mediator;GO:0090311|regulation of protein deacetylation;	GO:0031410|cytoplasmic vesicle;GO:0005886|plasma membrane;GO:0030658|transport vesicle membrane;	GO:0019901|protein kinase binding;GO:0030291|protein serine/threonine kinase inhibitor activity;GO:0005173|stem cell factor receptor binding;	K04703	SPRED; sprouty-related, EVH1 domain-containing protein
Bta06360	296	22.7409	676	48.693	0.467025	-1.09843	1.53038e-29	down	.	UPF0506	UPF0506. This uncharacterized family is found in Schistosoma genomes. Although uncharacterized it appears to belong to the knottin fold. The sequence is composed of two repeats of a 6 cysteine motif.	.	.	.	.	.
Bta13250	203	15.5959	526	37.8883	0.411629	-1.28058	2.43108e-29	down	Threonine dehydratase catabolic [Zootermopsis nevadensis]	PALP	Pyridoxal-phosphate dependent enzyme. Members of this family are all pyridoxal-phosphate dependent enzymes. This family includes: serine dehydratase EC:4.2.1.13 P20132, threonine dehydratase EC:4.2.1.16, tryptophan synthase beta chain EC:4.2.1.20, threonine synthase EC:4.2.99.2, cysteine synthase EC:4.2.99.8 P11096, cystathionine beta-synthase EC:4.2.1.22, 1-aminocyclopropane-1-carboxylate deamin…	GO:0008652|cellular amino acid biosynthetic process;GO:0009097|isoleucine biosynthetic process;GO:0006565|L-serine catabolic process;GO:0006567|threonine catabolic process;	GO:0005737|cytoplasm;	GO:0016597|amino acid binding;GO:0003941|L-serine ammonia-lyase activity;GO:0004794|L-threonine ammonia-lyase activity;GO:0030170|pyridoxal phosphate binding;	K01754	E4.3.1.19, ilvA, tdcB; threonine dehydratase [EC:4.3.1.19]
Bta13953	725	55.6997	385	27.732	2.0085	1.00612	2.75125e-29	up	.	Sfi1	Sfi1 spindle body protein. This is a family of fungal spindle pole body proteins that play a role in spindle body duplication. They contain binding sites for calmodulin-like proteins called centrins which are present in microtubule-organizing centres.	.	.	.	.	.
Bta10180	72	5.53156	291	20.961	0.263897	-1.92195	2.79562e-29	down	40S ribosomal protein S30 [Zootermopsis nevadensis]	Ribosomal_S30	Ribosomal protein S30.	GO:0006412|translation;	GO:0005840|ribosome;	GO:0003735|structural constituent of ribosome;	.	.
Bta04027	282	21.6653	82	5.90655	3.66801	1.875	2.81949e-29	up	PREDICTED: glucosamine-6-phosphate isomerase isoform X1 [Tribolium castaneum]	Glucosamine_iso	Glucosamine-6-phosphate isomerases/6-phosphogluconolactonase.	GO:0005975|carbohydrate metabolic process;GO:0006091|generation of precursor metabolites and energy;GO:0006043|glucosamine catabolic process;GO:0006044|N-acetylglucosamine metabolic process;	GO:0005737|cytoplasm;	GO:0004342|glucosamine-6-phosphate deaminase activity;GO:0016787|hydrolase activity;	K02564	nagB, GNPDA; glucosamine-6-phosphate deaminase [EC:3.5.99.6]
Bta06745	114	8.7583	2	0.144062	60.7953	5.92589	4.75409e-29	up	GJ22724 [Drosophila virilis]	Ldl_recept_a	Low-density lipoprotein receptor domain class A.	.	GO:0005576|extracellular region;	.	.	.
Bta00244	693	53.2413	363	26.1473	2.03621	1.02588	6.31751e-29	up	PREDICTED: protein phosphatase 1 regulatory subunit 14B-like [Plutella xylostella]	PP1_inhibitor	PKC-activated protein phosphatase-1 inhibitor. Contractility of vascular smooth muscle depends on phosphorylation of myosin light chains, and is modulated by hormonal control of myosin phosphatase activity. Signaling pathways activate kinases such as PKC or Rho-dependent kinases that phosphorylate the myosin phosphatase inhibitor protein called CPI-17. Phosphorylation of CPI-17 at Thr-38 enhances…	GO:0042325|regulation of phosphorylation;GO:0035304|regulation of protein dephosphorylation;GO:0007165|signal transduction;	GO:0005737|cytoplasm;GO:0012505|endomembrane system;GO:0016020|membrane;	GO:0004865|protein serine/threonine phosphatase inhibitor activity;	K17556	PPP1R14C, KEPI; protein phosphatase 1 regulatory subunit 14C
Bta09753	217	16.6715	545	39.2569	0.424677	-1.23556	8.90999e-29	down	hypothetical protein TcasGA2_TC002139 [Tribolium castaneum]	CBF	CBF/Mak21 family.	GO:0045944|positive regulation of transcription from RNA polymerase II promoter;	GO:0005634|nucleus;	GO:0044822|poly(A) RNA binding;GO:0000978|RNA polymerase II core promoter proximal region sequence-specific DNA binding;GO:0001077|transcriptional activator activity, RNA polymerase II core promoter proximal region sequence-specific binding;	K14832	MAK21, NOC1, CEBPZ; ribosome biogenesis protein MAK21
Bta00010	141	10.8326	417	30.0369	0.360644	-1.47135	8.96469e-29	down	O-phosphoseryl-tRNA(Sec) selenium transferase [Zootermopsis nevadensis]	SLA_LP_auto_ag	Soluble liver antigen/liver pancreas antigen (SLA/LP autoantigen). This family consists of several eukaryotic and archaeal proteins which are related to the human soluble liver antigen/liver pancreas antigen (SLA/LP autoantigen). Autoantibodies are a hallmark of autoimmune hepatitis, but most are not disease specific. Autoantibodies to soluble liver antigen (SLA) and to liver and pancreas antigen…	GO:0001514|selenocysteine incorporation;GO:0016259|selenocysteine metabolic process;GO:0097056|selenocysteinyl-tRNA(Sec) biosynthetic process;	GO:0005737|cytoplasm;GO:0005829|cytosol;GO:0005634|nucleus;	GO:0098621|phosphoseryl-selenocysteinyl-tRNA selenium transferase activity;GO:0000049|tRNA binding;	K03341	SEPSECS; O-phospho-L-seryl-tRNASec:L-selenocysteinyl-tRNA synthase [EC:2.9.1.2]
Bta03260	558	42.8696	265	19.0882	2.24587	1.16727	1.00902e-28	up	Proto-oncogene protein c-fos, partial [Zootermopsis nevadensis]	Med15	ARC105 or Med15 subunit of Mediator complex non-fungal. The approx. 70 residue Med15 domain of the ARC-Mediator co-activator is a three-helix bundle with marked similarity to the KIX domain. The sterol regulatory element binding protein (SREBP) family of transcription activators use the ARC105 subunit to activate target genes in the regulation of cholesterol and fatty acid homeostasis. In additio…	GO:0009790|embryo development;GO:0006357|regulation of transcription from RNA polymerase II promoter;GO:0006351|transcription, DNA-templated;	GO:0005634|nucleus;	GO:0003677|DNA binding;GO:0043565|sequence-specific DNA binding;GO:0003700|transcription factor activity, sequence-specific DNA binding;	K09031	FOSLN; fos-like antigen, invertebrate
Bta06534	555	42.6391	263	18.9442	2.25078	1.17042	1.08007e-28	up	PREDICTED: annexin B9-like [Solenopsis invicta]	Annexin	Annexin. This family of annexins also includes giardin that has been shown to function as an annexin.	GO:0061467|basolateral protein localization;GO:0032509|endosome transport via multivesicular body sorting pathway;GO:0030011|maintenance of cell polarity;GO:0010797|regulation of multivesicular body size involved in endosome transport;GO:0048190|wing disc dorsal/ventral pattern formation;	GO:0005938|cell cortex;GO:0012505|endomembrane system;	GO:0003779|actin binding;GO:0005509|calcium ion binding;GO:0005544|calcium-dependent phospholipid binding;GO:0030507|spectrin binding;	K17095	ANXA7_11; annexin A7/11
Bta06725	193	14.8277	505	36.3757	0.407625	-1.29468	1.08854e-28	down	Death domain-associated protein 6 [Zootermopsis nevadensis]	Daxx	Daxx Family. The Daxx protein (also known as the Fas-binding protein) is thought to play a role in apoptosis, but precise role played by Daxx remains to be determined. Daxx forms a complex with Axin.	GO:0006915|apoptotic process;GO:0016569|covalent chromatin modification;GO:0045892|negative regulation of transcription, DNA-templated;GO:0031396|regulation of protein ubiquitination;GO:0006351|transcription, DNA-templated;	GO:0000775|chromosome, centromeric region;GO:0005829|cytosol;GO:0005730|nucleolus;GO:0005634|nucleus;GO:0016605|PML body;	GO:0042803|protein homodimerization activity;GO:0008134|transcription factor binding;	.	.
Bta04434	263	20.2056	73	5.25827	3.84263	1.94209	1.18302e-28	up	4-hydroxyphenylpyruvate dioxygenase [Zootermopsis nevadensis]	Glyoxalase	Glyoxalase/Bleomycin resistance protein/Dioxygenase superfamily.	GO:0006559|L-phenylalanine catabolic process;GO:0006572|tyrosine catabolic process;	GO:0005783|endoplasmic reticulum;GO:0005789|endoplasmic reticulum membrane;GO:0005794|Golgi apparatus;GO:0000139|Golgi membrane;	GO:0003868|4-hydroxyphenylpyruvate dioxygenase activity;GO:0046872|metal ion binding;	K00457	HPD, hppD; 4-hydroxyphenylpyruvate dioxygenase [EC:1.13.11.27]
Bta08056	454	34.8796	193	13.902	2.50896	1.32709	1.37736e-28	up	PREDICTED: GDP-mannose 4,6 dehydratase [Ceratitis capitata]	Epimerase	NAD dependent epimerase/dehydratase family. This family of proteins utilize NAD as a cofactor. The proteins in this family use nucleotide-sugar substrates for a variety of chemical reactions.	GO:0042351|'de novo' GDP-L-fucose biosynthetic process;GO:0042350|GDP-L-fucose biosynthetic process;GO:0019673|GDP-mannose metabolic process;GO:0007219|Notch signaling pathway;GO:0048477|oogenesis;GO:2000035|regulation of stem cell division;	.	GO:0008446|GDP-mannose 4,6-dehydratase activity;	K01711	gmd, GMDS; GDPmannose 4,6-dehydratase [EC:4.2.1.47]
Bta03720	267	20.5129	623	44.8753	0.457108	-1.12939	1.57106e-28	down	protein FAM60A, putative [Pediculus humanus corporis]	FAM60A	Protein Family FAM60A. This protein family, FAM60A is a family of proteins is found in eukaryotes. It is known to be a cell cycle protein that binds to the promoter of a gene transcription repressor complex, named SIN4-HDAC complex. This means that FAM60A has an important role to play in 'switching on' gene expression. Proteins in this family are typically between 179 and 324 amino acids in lengt…	GO:0030336|negative regulation of cell migration;	GO:0016580|Sin3 complex;	.	.	.
Bta10468	146	11.2168	424	30.5412	0.367267	-1.4451	1.69771e-28	down	WD repeat-containing protein 47, partial [Harpegnathos saltator]	WD40	WD domain, G-beta repeat.	GO:0007275|multicellular organismal development;	GO:0005737|cytoplasm;GO:0005874|microtubule;	.	.	.
Bta06945	608	46.7109	303	21.8254	2.14021	1.09775	2.23913e-28	up	PREDICTED: gastrulation defective protein 1 homolog [Diaphorina citri]	WD40	WD domain, G-beta repeat.	GO:0022008|neurogenesis;	.	.	.	.
Bta00123	635	48.7853	323	23.266	2.09685	1.06822	2.35703e-28	up	Integrator complex subunit 11 [Zootermopsis nevadensis]	Beta-Casp	Beta-Casp domain. The beta-CASP domain is found C terminal to the beta-lactamase domain in pre-mRNA 3'-end-processing endonuclease. The active site of this enzyme is located at the interface of these two domains.	GO:0043484|regulation of RNA splicing;	GO:0005634|nucleus;	GO:0016787|hydrolase activity;	K13148	CPSF3L, INTS11; integrator complex subunit 11 [EC:3.1.27.-]
Bta11372	690	53.0108	365	26.2913	2.01628	1.0117	3.43147e-28	up	AGAP009839-PA-like protein [Anopheles sinensis]	LRR_4	Leucine Rich repeats (2 copies). Leucine rich repeats are short sequence motifs present in a number of proteins with diverse functions and cellular locations. These repeats are usually involved in protein-protein interactions. Each Leucine Rich Repeat is composed of a beta-alpha unit. These units form elongated non-globular structures. Leucine Rich Repeats are often flanked by cysteine rich domai…	GO:0007059|chromosome segregation;GO:0035307|positive regulation of protein dephosphorylation;	GO:0005694|chromosome;GO:0005737|cytoplasm;GO:0070062|extracellular exosome;GO:0005634|nucleus;	GO:0030234|enzyme regulator activity;GO:0008599|protein phosphatase type 1 regulator activity;	K17550	PPP1R7, SDS22; protein phosphatase 1 regulatory subunit 7
Bta11974	121	9.29609	377	27.1557	0.342326	-1.54656	4.80035e-28	down	PREDICTED: neuropeptide F receptor-like [Acyrthosiphon pisum]	7tm_1	7 transmembrane receptor (rhodopsin family). This family contains, amongst other G-protein-coupled receptors (GCPRs), members of the opsin family, which have been considered to be typical members of the rhodopsin superfamily. They share several motifs, mainly the seven transmembrane helices, GCPRs of the rhodopsin superfamily. All opsins bind a chromophore, such as 11-cis-retinal. The function of…	GO:0007166|cell surface receptor signaling pathway;GO:0007268|synaptic transmission;GO:0007631|feeding behavior;GO:0007218|neuropeptide signaling pathway;	GO:0005887|integral component of plasma membrane;	GO:0004930|G-protein coupled receptor activity;GO:0004983|neuropeptide Y receptor activity;	K04205	NPY2R; neuropeptide Y receptor type 2
Bta03303	114	8.7583	5	0.360155	24.3181	4.60396	8.56174e-28	up	PREDICTED: uncharacterized protein LOC100167617 [Acyrthosiphon pisum]	MARVEL	Membrane-associating domain. MARVEL domain-containing proteins are often found in lipid-associating proteins - such as Occludin and MAL family proteins. It may be part of the machinery of membrane apposition events, such as transport vesicle biogenesis.	.	.	.	.	.
Bta11507	680	52.2425	360	25.9312	2.01466	1.01054	9.40812e-28	up	WD repeat domain phosphoinositide-interacting protein 4 [Zootermopsis nevadensis]	WD40	WD domain, G-beta repeat.	GO:0000045|autophagosome assembly;GO:0000422|mitophagy;GO:0044804|nucleophagy;GO:0006497|protein lipidation;GO:0034497|protein localization to pre-autophagosomal structure;	GO:0005829|cytosol;GO:0019898|extrinsic component of membrane;GO:0034045|pre-autophagosomal structure membrane;	GO:0080025|phosphatidylinositol-3,5-bisphosphate binding;GO:0032266|phosphatidylinositol-3-phosphate binding;	.	.
Bta05759	122	9.37292	0	0.0360155	260.247	8.02374	1.26132e-27	up	.	Ribophorin_II	Oligosaccharyltransferase subunit Ribophorin II. This family contains eukaryotic Ribophorin II (RPN2) proteins. The mammalian oligosaccharyltransferase (OST) is a protein complex that effects the cotranslational N-glycosylation of newly synthesized polypeptides, and is composed of the following proteins: ribophorins I and II (RI and RII), OST48, and Dadl, N33/IAP, OST4, STT3. The family also incl…	.	.	.	.	.
Bta04073	26	1.99751	181	13.0376	0.153211	-2.70641	1.31485e-27	down	PREDICTED: uncharacterized protein LOC105382135 isoform X1 [Plutella xylostella]	Branch_AA_trans	Branched-chain amino acid transport protein. This family consists of several bacterial branched-chain amino acid transport proteins which are responsible for the transport of leucine, isoleucine and valine via proton motive force.	.	.	GO:0003676|nucleic acid binding;GO:0008270|zinc ion binding;	.	.
Bta10336	54	4.14867	245	17.6476	0.235084	-2.08875	1.42013e-27	down	PREDICTED: Krueppel-like factor 10 [Diaphorina citri]	zf-H2C2_2	Zinc-finger double domain.	GO:0030282|bone mineralization;GO:1901653|cellular response to peptide;GO:0009267|cellular response to starvation;GO:0007623|circadian rhythm;GO:0045892|negative regulation of transcription, DNA-templated;GO:0045672|positive regulation of osteoclast differentiation;GO:0042752|regulation of circadian rhythm;GO:0035019|somatic stem cell population maintenance;GO:0006351|transcription, DNA-templated;	GO:0005634|nucleus;	GO:0001046|core promoter sequence-specific DNA binding;GO:0046872|metal ion binding;	K09209	KLF10_11, TIEG; krueppel-like factor 10/11
Bta06202	221	16.9788	53	3.81765	4.44746	2.15298	1.44662e-27	up	PREDICTED: probable medium-chain specific acyl-CoA dehydrogenase, mitochondrial isoform X1 [Athalia rosae]	Acyl-CoA_dh_N	Acyl-CoA dehydrogenase, N-terminal domain. The N-terminal domain of Acyl-CoA dehydrogenase is an all-alpha domain.	GO:0006635|fatty acid beta-oxidation;GO:0033539|fatty acid beta-oxidation using acyl-CoA dehydrogenase;GO:0055088|lipid homeostasis;	GO:0005811|lipid particle;GO:0005875|microtubule associated complex;GO:0005759|mitochondrial matrix;GO:0005739|mitochondrion;	GO:0003995|acyl-CoA dehydrogenase activity;GO:0009055|electron carrier activity;GO:0000062|fatty-acyl-CoA binding;GO:0050660|flavin adenine dinucleotide binding;GO:0070991|medium-chain-acyl-CoA dehydrogenase activity;GO:0052890|oxidoreductase activity, acting on the CH-CH group of donors, with a flavin as acceptor;	K00249	ACADM, acd; acyl-CoA dehydrogenase [EC:1.3.8.7]
Bta06563	183	14.0594	34	2.44906	5.74074	2.52124	1.49101e-27	up	FAD synthetase [Crassostrea gigas]	PAPS_reduct	Phosphoadenosine phosphosulfate reductase family. This domain is found in phosphoadenosine phosphosulfate (PAPS) reductase enzymes or PAPS sulfotransferase. PAPS reductase is part of the adenine nucleotide alpha hydrolases superfamily also including N type ATP PPases and ATP sulphurylases. The enzyme uses thioredoxin as an electron donor for the reduction of PAPS to phospho-adenosine-phosphate (P…	GO:0006747|FAD biosynthetic process;	GO:0005737|cytoplasm;GO:0005886|plasma membrane;	GO:0005524|ATP binding;GO:0003919|FMN adenylyltransferase activity;	K00953	FLAD1; FAD synthetase [EC:2.7.7.2]
Bta15082	59	4.53281	255	18.3679	0.246778	-2.01871	1.79188e-27	down	hypothetical protein TcasGA2_TC010280 [Tribolium castaneum]	SLT_2	Transglycosylase SLT domain. This family is related to the SLT domain pfam01464.	.	.	.	.	.
Bta13221	147	11.2936	419	30.181	0.374196	-1.41814	1.95689e-27	down	PREDICTED: activator of basal transcription 1-like isoform X1 [Orussus abietinus]	RRM_6	RNA recognition motif (a.k.a. RRM, RBD, or RNP domain).	GO:0000480|endonucleolytic cleavage in 5'-ETS of tricistronic rRNA transcript (SSU-rRNA, 5.8S rRNA, LSU-rRNA);GO:0000447|endonucleolytic cleavage in ITS1 to separate SSU-rRNA from 5.8S rRNA and LSU-rRNA from tricistronic rRNA transcript (SSU-rRNA, 5.8S rRNA, LSU-rRNA);GO:0000472|endonucleolytic cleavage to generate mature 5'-end of SSU-rRNA from (SSU-rRNA, 5.8S rRNA, LSU-rRNA);GO:0006357|regulati…	GO:0005730|nucleolus;GO:0005667|transcription factor complex;	GO:0003677|DNA binding;GO:0000166|nucleotide binding;GO:0044822|poly(A) RNA binding;GO:0003723|RNA binding;	K14785	ESF2, ABT1; ESF2/ABP1 family protein
Bta04019	388	29.809	154	11.0928	2.68724	1.42612	2.4767e-27	up	uncharacterized protein LOC100165161 [Acyrthosiphon pisum]	DUF3253	Protein of unknown function (DUF3253). This bacterial family of proteins has no known function.	GO:0006006|glucose metabolic process;	GO:0005737|cytoplasm;	GO:0080048|GDP-D-glucose phosphorylase activity;GO:0005085|guanyl-nucleotide exchange factor activity;GO:0016787|hydrolase activity;GO:0000166|nucleotide binding;GO:0016779|nucleotidyltransferase activity;	K15630	VTC2; GDP-D-glucose phosphorylase [EC:2.7.7.78]
Bta10776	144	11.0631	413	29.7488	0.371884	-1.42707	2.63047e-27	down	ran-binding protein, putative [Pediculus humanus corporis]	TPR_11	TPR repeat.	GO:0000042|protein targeting to Golgi;	GO:0005622|intracellular;	.	K12172	RANBP2, NUP358; E3 SUMO-protein ligase RanBP2
Bta06693	120	9.21927	0	0.0360155	255.98	7.99989	2.94102e-27	up	PREDICTED: putative cysteine proteinase CG12163 isoform X3 [Musca domestica]	Peptidase_C1	Papain family cysteine protease.	GO:0048102|autophagic cell death;GO:0022416|chaeta development;GO:0051603|proteolysis involved in cellular protein catabolic process;GO:0035071|salivary gland cell autophagic cell death;GO:0035220|wing disc development;	GO:0005615|extracellular space;GO:0045169|fusome;GO:0005764|lysosome;GO:0098595|perivitelline space;	GO:0004197|cysteine-type endopeptidase activity;	K01373	CTSF; cathepsin F [EC:3.4.22.41]
Bta08009	538	41.333	258	18.584	2.22412	1.15323	3.01877e-27	up	PREDICTED: transcription factor 25 [Tribolium castaneum]	Tcf25	Transcriptional repressor TCF25. Members of this family are transcriptional repressors. They may act by increasing histone deacetylase activity at promoter regions.	GO:0000122|negative regulation of transcription from RNA polymerase II promoter;GO:0006351|transcription, DNA-templated;	GO:0005634|nucleus;	GO:0003677|DNA binding;GO:0003700|transcription factor activity, sequence-specific DNA binding;	.	.
Bta11363	64	4.91694	264	19.0162	0.258566	-1.9514	3.21399e-27	down	SD26211p [Drosophila melanogaster]	RVT_2	Reverse transcriptase (RNA-dependent DNA polymerase). A reverse transcriptase gene is usually indicative of a mobile element such as a retrotransposon or retrovirus. Reverse transcriptases occur in a variety of mobile elements, including retrotransposons, retroviruses, group II introns, bacterial msDNAs, hepadnaviruses, and caulimoviruses. This Pfam entry includes reverse transcriptases not recog…	GO:0015074|DNA integration;	.	GO:0004190|aspartic-type endopeptidase activity;GO:0004519|endonuclease activity;GO:0003676|nucleic acid binding;GO:0003964|RNA-directed DNA polymerase activity;GO:0008270|zinc ion binding;	.	.
Bta01667	148	11.3704	19	1.36859	8.30813	3.05452	3.29611e-27	up	PREDICTED: xylose isomerase-like [Plutella xylostella]	PcfK	PcfK-like protein. The PcfK-like protein family includes the Enterococcus faecalis PcfK protein, which is functionally uncharacterized. This family of proteins is found in bacteria and viruses. Proteins in this family are typically between 137 and 257 amino acids in length. There are two completely conserved residues (D and L) that may be functionally important.	GO:0042732|D-xylose metabolic process;GO:0006098|pentose-phosphate shunt;	GO:0005737|cytoplasm;	GO:0000287|magnesium ion binding;GO:0009045|xylose isomerase activity;	K01805	xylA; xylose isomerase [EC:5.3.1.5]
Bta04012	200	15.3654	506	36.4477	0.421575	-1.24614	3.60818e-27	down	.	PKK	Polo kinase kinase. This domain family is found in eukaryotes, and is approximately 140 amino acids in length. The family is found in association with pfam00069. Polo-like kinase 1 (Plx1) is essential during mitosis for the activation of Cdc25C, for spindle assembly, and for cyclin B degradation. This family is Polo kinase kinase (PKK) which phosphorylates Polo kinase and Polo-like kinase to acti…	.	.	.	.	.
Bta06941	106	8.14368	2	0.144062	56.529	5.82092	3.90525e-27	up	.	Baculo_LEF5	Baculoviridae late expression factor 5.	.	.	.	.	.
Bta01695	502	38.5673	233	16.7832	2.29796	1.20036	4.16509e-27	up	PREDICTED: long-chain fatty acid transport protein 1-like isoform X1 [Harpegnathos saltator]	AMP-binding	AMP-binding enzyme.	GO:0033211|adiponectin-activated signaling pathway;GO:0032049|cardiolipin biosynthetic process;GO:0015909|long-chain fatty acid transport;GO:0001579|medium-chain fatty acid transport;GO:0071072|negative regulation of phospholipid biosynthetic process;GO:0006654|phosphatidic acid biosynthetic process;GO:0006656|phosphatidylcholine biosynthetic process;GO:0006646|phosphatidylethanolamine biosynthet…	GO:0005783|endoplasmic reticulum;GO:0016021|integral component of membrane;GO:0016020|membrane;GO:0005886|plasma membrane;	GO:0015245|fatty acid transporter activity;GO:0004467|long-chain fatty acid-CoA ligase activity;GO:0000166|nucleotide binding;GO:0031957|very long-chain fatty acid-CoA ligase activity;	K08745	SLC27A1_4, FATP1, FATP4; solute carrier family 27 (fatty acid transporter), member 1/4 [EC:6.2.1.-]
Bta01928	397	30.5004	161	11.597	2.63003	1.39508	4.54387e-27	up	PREDICTED: tRNA (guanine-N(7)-)-methyltransferase [Cerapachys biroi]	Methyltransf_4	Putative methyltransferase. This is a family of putative methyltransferases. The aligned region contains the GXGXG S-AdoMet binding site suggesting a putative methyltransferase activity.	GO:0006400|tRNA modification;	GO:0005634|nucleus;	GO:0008176|tRNA (guanine-N7-)-methyltransferase activity;GO:0000049|tRNA binding;	K03439	trmB, METTL1; tRNA (guanine-N7-)-methyltransferase [EC:2.1.1.33]
Bta00855	189	14.5203	38	2.73718	5.30486	2.40731	5.0758e-27	up	PREDICTED: collagen alpha-1(IV) chain [Acyrthosiphon pisum]	C4	C-terminal tandem repeated domain in type 4 procollagen. Duplicated domain in C-terminus of type 4 collagens. Mutations in alpha-5 collagen IV are associated with X-linked Alport syndrome.	.	GO:0005604|basement membrane;GO:0005581|collagen trimer;	GO:0005201|extracellular matrix structural constituent;	.	.
Bta09959	39	2.99626	209	15.0545	0.199028	-2.32896	6.01784e-27	down	PREDICTED: probable serine/threonine-protein kinase clkA [Acyrthosiphon pisum]	Retrotrans_gag	Retrotransposon gag protein. Gag or Capsid-like proteins from LTR retrotransposons. There is a central motif QGXXEXXXXXFXXLXXH that is common to Retroviridae gag-proteins, but is poorly conserved.	.	.	.	.	.
Bta08686	231	17.7471	60	4.32186	4.10635	2.03786	6.60033e-27	up	hypothetical protein L798_00662, partial [Zootermopsis nevadensis]	ABC_tran	ABC transporter. ABC transporters for a large family of proteins responsible for translocation of a variety of compounds across biological membranes. ABC transporters are the largest family of proteins in many completely sequenced bacteria. ABC transporters are composed of two copies of this domain and two copies of a transmembrane domain pfam00664. These four domains may belong to a single polyp…	GO:0006869|lipid transport;GO:0051384|response to glucocorticoid;GO:0006810|transport;	GO:0097208|alveolar lamellar body;GO:0097233|alveolar lamellar body membrane;GO:0005615|extracellular space;GO:0016021|integral component of membrane;GO:0005886|plasma membrane;	GO:0005524|ATP binding;GO:0042626|ATPase activity, coupled to transmembrane movement of substances;	K05643	ABCA3; ATP-binding cassette, subfamily A (ABC1), member 3
Bta02466	121	9.29609	369	26.5795	0.349747	-1.51562	1.00869e-26	down	ribosomal protein L29 [Heliconius melpomene cythera]	Ribosomal_L29e	Ribosomal L29e protein family.	GO:0002181|cytoplasmic translation;	GO:0022625|cytosolic large ribosomal subunit;	GO:0003682|chromatin binding;GO:0003735|structural constituent of ribosome;	K02905	RP-L29e, RPL29; large subunit ribosomal protein L29e
Bta13015	33	2.5353	194	13.974	0.181429	-2.46252	1.03122e-26	down	.	Nucleo_P87	Nucleopolyhedrovirus capsid protein P87. This family consists of several Nucleopolyhedrovirus capsid protein P87 sequences. P87 is expressed late in infection and concentrated in infected cell nuclei.	.	.	.	.	.
Bta12811	117	8.98878	0	0.0360155	249.581	7.96336	1.05114e-26	up	PREDICTED: elongation of very long chain fatty acids protein 4-like [Acyrthosiphon pisum]	ELO	GNS1/SUR4 family. Members of this family are involved in long chain fatty acid elongation systems that produce the 26-carbon precursors for ceramide and sphingolipid synthesis. Predicted to be integral membrane proteins, in eukaryotes they are probably located on the endoplasmic reticulum. Yeast ELO3 affects plasma membrane H+-ATPase activity, and may act on a glucose-signaling pathway that contr…	GO:0006633|fatty acid biosynthetic process;	GO:0030176|integral component of endoplasmic reticulum membrane;	.	.	.
Bta11080	255	19.5909	74	5.3303	3.67539	1.8779	1.12913e-26	up	GPI mannosyltransferase 4 [Zootermopsis nevadensis]	Glyco_transf_22	Alg9-like mannosyltransferase family. Members of this family are mannosyltransferase enzymes. At least some members are localized in endoplasmic reticulum and involved in GPI anchor biosynthesis.	GO:0006506|GPI anchor biosynthetic process;	GO:0005783|endoplasmic reticulum;GO:0005789|endoplasmic reticulum membrane;GO:0016021|integral component of membrane;	GO:0000026|alpha-1,2-mannosyltransferase activity;GO:0000030|mannosyltransferase activity;	.	.
Bta05317	359	27.581	138	9.94028	2.77467	1.47231	1.42498e-26	up	PREDICTED: pickpocket protein 11-like [Acyrthosiphon pisum]	ASC	Amiloride-sensitive sodium channel.	GO:0000920|cell separation after cytokinesis;GO:0008333|endosome to lysosome transport;GO:0007040|lysosome organization;GO:0007080|mitotic metaphase plate congression;GO:0071985|multivesicular body sorting pathway;GO:0006997|nucleus organization;GO:0015031|protein transport;GO:0010824|regulation of centrosome duplication;GO:1901673|regulation of mitotic spindle assembly;GO:0001919|regulation of r…	GO:0005829|cytosol;GO:0010008|endosome membrane;GO:0070062|extracellular exosome;GO:0005634|nucleus;	.	K12198	CHMP5, VPS60; charged multivesicular body protein 5
Bta13243	277	21.2811	623	44.8753	0.474228	-1.07635	1.64886e-26	down	PREDICTED: phosphatidylinositol 4-phosphate 5-kinase type-1 alpha-like isoform X1 [Tribolium castaneum]	CST-I	Alpha-2,3-sialyltransferase (CST-I). This family consists of several alpha-2,3-sialyltransferase (CST-I) proteins largely found in Campylobacter jejuni.	.	.	.	.	.
Bta02863	599	46.0195	307	22.1135	2.08106	1.05732	2.0616e-26	up	TAR DNA-binding protein 43 [Zootermopsis nevadensis]	RRM_1	RNA recognition motif. (a.k.a. RRM, RBD, or RNP domain). The RRM motif is probably diagnostic of an RNA binding protein. RRMs are found in a variety of RNA binding proteins, including various hnRNP proteins, proteins implicated in regulation of alternative splicing, and protein components of snRNPs. The motif also appears in a few single stranded DNA binding proteins. The RRM structure consists o…	GO:0006397|mRNA processing;GO:0006355|regulation of transcription, DNA-templated;GO:0008380|RNA splicing;GO:0006351|transcription, DNA-templated;	GO:0005634|nucleus;	GO:0003677|DNA binding;GO:0000166|nucleotide binding;GO:0003723|RNA binding;	.	.
Bta00740	361	27.7346	140	10.0843	2.75026	1.45957	2.18172e-26	up	PREDICTED: ran GTPase-activating protein 1 [Tribolium castaneum]	RanGAP1_C	RanGAP1 C-terminal domain. Ran-GTPase activating protein 1 (RanGAP1) is a GTPase activator for the nuclear Ras-related regulatory protein Ran, converting it to the putatively inactive GDP-bound state. Its C-terminal domain is required for RanGAP1 localisation at the vertebrate nuclear pore complex, and is sumoylated by the small ubiquitin-related modifier protein (SUMO-1). This domain is composed…	GO:1904117|cellular response to vasopressin;GO:0046826|negative regulation of protein export from nucleus;GO:0016925|protein sumoylation;GO:0048678|response to axon injury;GO:0007165|signal transduction;GO:0007062|sister chromatid cohesion;	GO:1904115|axon cytoplasm;GO:0005913|cell-cell adherens junction;GO:0000777|condensed chromosome kinetochore;GO:0005737|cytoplasm;GO:1990723|cytoplasmic periphery of the nuclear pore complex;GO:0005829|cytosol;GO:0030425|dendrite;GO:0043231|intracellular membrane-bounded organelle;GO:0072686|mitotic spindle;GO:0005635|nuclear envelope;GO:0031965|nuclear membrane;GO:0005643|nuclear pore;GO:0044614…	GO:0098641|cadherin binding involved in cell-cell adhesion;GO:0005096|GTPase activator activity;	K14319	RANGAP1; Ran GTPase-activating protein 1
Bta04618	569	43.7147	285	20.5288	2.12943	1.09047	2.19704e-26	up	NADH dehydrogenase [ubiquinone] 1 alpha subcomplex subunit 7, partial [Stegodyphus mimosarum]	CI-B14_5a	NADH:ubiquinone oxidoreductase subunit B14.5a (Complex I-B14.5a). This family contains the eukaryotic NADH:ubiquinone oxidoreductase subunit B14.5a (Complex I-B14.5a) (EC:1.6.5.3). This is approximately 100 residues long, and forms part of a multiprotein complex that resides on the inner mitochondrial membrane. The main function of the complex is the transport of electrons from NADH to ubiquinone…	.	.	.	.	.
Bta05702	447	34.3418	198	14.2621	2.4079	1.26777	2.38953e-26	up	PREDICTED: cysteine-rich PDZ-binding protein [Tribolium castaneum]	Cript	Microtubule-associated protein CRIPT. The CRIPT protein is a cytoskeletal protein involved in microtubule production. The C-terminal domain is essential for binding to the PDZ3 domain of the SAP90 protein, one of a super-family of PDZ-containing proteins that play an important role in coupling the membrane ion channels with their signalling partners. SAP90 is concentrated in the post synaptic den…	GO:0031122|cytoplasmic microtubule organization;GO:0045184|establishment of protein localization;GO:0035372|protein localization to microtubule;GO:1902897|regulation of postsynaptic density protein 95 clustering;	GO:0030054|cell junction;GO:0005737|cytoplasm;GO:0030425|dendrite;GO:0043198|dendritic shaft;GO:0043197|dendritic spine;GO:0043025|neuronal cell body;GO:0005730|nucleolus;GO:0014069|postsynaptic density;	GO:0008017|microtubule binding;GO:0030165|PDZ domain binding;GO:0032403|protein complex binding;	.	.
Bta13923	258	19.8214	592	42.6424	0.464829	-1.10523	2.61541e-26	down	hypothetical protein KGM_13479 [Danaus plexippus]	UQ_con	Ubiquitin-conjugating enzyme. Proteins destined for proteasome-mediated degradation may be ubiquitinated. Ubiquitination follows conjugation of ubiquitin to a conserved cysteine residue of UBC homologues. TSG101 is one of several UBC homologues that lacks this active site cysteine.	GO:0030513|positive regulation of BMP signaling pathway;GO:0070534|protein K63-linked ubiquitination;GO:0006513|protein monoubiquitination;GO:0042147|retrograde transport, endosome to Golgi;	GO:0005737|cytoplasm;GO:0005829|cytosol;GO:0005634|nucleus;	GO:0005524|ATP binding;GO:0044822|poly(A) RNA binding;GO:0061631|ubiquitin conjugating enzyme activity;GO:0061630|ubiquitin protein ligase activity;GO:0031625|ubiquitin protein ligase binding;GO:0004842|ubiquitin-protein transferase activity;	K10581	UBE2O; ubiquitin-conjugating enzyme E2 O [EC:2.3.2.24]
Bta02593	267	20.5129	82	5.90655	3.4729	1.79614	2.62599e-26	up	PREDICTED: uncharacterized protein LOC103314212 [Tribolium castaneum]	MANEC	MANEC domain. This region of similarity, comprising 8 conserved cysteines, is found in the N-terminal region of several membrane-associated and extracellular proteins. Although formerly called MANSC (for motif at N terminus with seven cysteines) it has now been renamed by MANEC (motif at N terminus with eight cysteines) by Richard Mitter and Stephen Fitzgerald after the discovery of an eighth con…	.	.	.	.	.
Bta07770	634	48.7085	334	24.0584	2.0246	1.01763	2.89247e-26	up	RhoA activator C11orf59-like protein [Zootermopsis nevadensis]	LAMTOR	Late endosomal/lysosomal adaptor and MAPK and MTOR activator. LAMTOR is a family of eukaryotic proteins that have otherwise been referred to as Lipid raft adaptor protein p18, Late endosomal/lysosomal adaptor and MAPK and MTOR activator 1, and Protein associated with DRMs and endosomes. It is found to be one of three small proteins constituting the Rag complex or Ragulator that interact with each…	GO:0016049|cell growth;GO:0034613|cellular protein localization;GO:0071230|cellular response to amino acid stimulus;GO:0042632|cholesterol homeostasis;GO:0032439|endosome localization;GO:0007032|endosome organization;GO:0032418|lysosome localization;GO:0007040|lysosome organization;GO:0043410|positive regulation of MAPK cascade;GO:0032008|positive regulation of TOR signaling;GO:0010874|regulation…	GO:0070062|extracellular exosome;GO:0005794|Golgi apparatus;GO:0031902|late endosome membrane;GO:0005765|lysosomal membrane;GO:0005764|lysosome;GO:0045121|membrane raft;GO:0005886|plasma membrane;GO:0071986|Ragulator complex;	GO:0005085|guanyl-nucleotide exchange factor activity;	.	.
Bta14071	70	5.3779	271	19.5204	0.275502	-1.85987	2.93349e-26	down	PREDICTED: vitellogenin-6 [Acyrthosiphon pisum]	Vitellogenin_N	Lipoprotein amino terminal region. This family contains regions from: Vitellogenin, Microsomal triglyceride transfer protein and apolipoprotein B-100. These proteins are all involved in lipid transport. This family contains the LV1n chain from lipovitellin, that contains two structural domains.	.	.	GO:0005319|lipid transporter activity;GO:0045735|nutrient reservoir activity;	.	.
Bta04412	114	8.7583	0	0.0360155	243.181	7.92589	3.78646e-26	up	PREDICTED: uncharacterized protein LOC725573 [Apis mellifera]	KAR9	Yeast cortical protein KAR9. The KAR9 protein in Saccharomyces cerevisiae is a cytoskeletal protein required for karyogamy, correct positioning of the mitotic spindle and for orientation of cytoplasmic microtubules. KAR9 localizes at the shmoo tip in mating cells and at the tip of the growing bud in anaphase.	.	.	.	.	.
Bta09163	73	5.60839	276	19.8806	0.282104	-1.8257	4.34814e-26	down	3-hydroxy-3-methylglutaryl-coenzyme A reductase [Nilaparvata lugens]	HMG-CoA_red	Hydroxymethylglutaryl-coenzyme A reductase. The HMG-CoA reductases catalyse the conversion of HMG-CoA to mevalonate, which is the rate-limiting step in the synthesis of isoprenoids like cholesterol. Probably because of the critical role of this enzyme in cholesterol homeostasis, mammalian HMG-CoA reductase is heavily regulated at the transcriptional, translational, and post-translational levels.	GO:0006695|cholesterol biosynthetic process;GO:0015936|coenzyme A metabolic process;GO:0008299|isoprenoid biosynthetic process;GO:0043407|negative regulation of MAP kinase activity;GO:0051262|protein tetramerization;GO:0016126|sterol biosynthetic process;GO:0008542|visual learning;	GO:0005789|endoplasmic reticulum membrane;GO:0016021|integral component of membrane;GO:0005778|peroxisomal membrane;	GO:0004420|hydroxymethylglutaryl-CoA reductase (NADPH) activity;GO:0042282|hydroxymethylglutaryl-CoA reductase activity;GO:0070402|NADPH binding;	K00021	HMGCR; hydroxymethylglutaryl-CoA reductase (NADPH) [EC:1.1.1.34]
Bta02540	45	3.45722	218	15.7028	0.220167	-2.18333	4.89308e-26	down	WD repeat-containing protein 13 [Zootermopsis nevadensis]	WD40	WD domain, G-beta repeat.	.	GO:0005634|nucleus;	.	.	.
Bta07246	395	30.3467	164	11.8131	2.56891	1.36116	5.23374e-26	up	sugar transporter [Culex quinquefasciatus]	Sugar_tr	Sugar (and other) transporter.	GO:0015771|trehalose transport;	GO:0016021|integral component of membrane;GO:0005886|plasma membrane;	GO:0015574|trehalose transmembrane transporter activity;	K14258	TRET1; facilitated trehalose transporter
Bta07000	206	15.8264	49	3.52952	4.48401	2.16479	5.71627e-26	up	Polyribonucleotide nucleotidyltransferase 1, mitochondrial [Zootermopsis nevadensis]	RNase_PH	3' exoribonuclease family, domain 1. This family includes 3'-5' exoribonucleases. Ribonuclease PH contains a single copy of this domain, and removes nucleotide residues following the -CCA terminus of tRNA. Polyribonucleotide nucleotidyltransferase (PNPase) contains two tandem copies of the domain. PNPase is involved in mRNA degradation in a 3'-5' direction. The exosome is a 3'-5' exoribonuclease …	GO:0035458|cellular response to interferon-beta;GO:0034599|cellular response to oxidative stress;GO:0000958|mitochondrial mRNA catabolic process;GO:0097222|mitochondrial mRNA polyadenylation;GO:0000965|mitochondrial RNA 3'-end processing;GO:0000964|mitochondrial RNA 5'-end processing;GO:0000957|mitochondrial RNA catabolic process;GO:0070584|mitochondrion morphogenesis;GO:0071850|mitotic cell cycl…	GO:0005737|cytoplasm;GO:0016020|membrane;GO:0045025|mitochondrial degradosome;GO:0005758|mitochondrial intermembrane space;GO:0005739|mitochondrion;	GO:0000175|3'-5'-exoribonuclease activity;GO:0035198|miRNA binding;GO:0044822|poly(A) RNA binding;GO:0034046|poly(G) binding;GO:0008266|poly(U) RNA binding;GO:0004654|polyribonucleotide nucleotidyltransferase activity;	K00962	pnp, PNPT1; polyribonucleotide nucleotidyltransferase [EC:2.7.7.8]
Bta12454	113	8.68147	0	0.0360155	241.048	7.91318	5.81662e-26	up	unnamed protein product [Tribolium castaneum]	Exo_endo_phos_2	Endonuclease-reverse transcriptase. This domain represents the endonuclease region of retrotransposons from a range of bacteria, archaea and eukaryotes. These are enzymes largely from class EC:2.7.7.49.	.	GO:0005576|extracellular region;	GO:0045480|galactose oxidase activity;GO:0046872|metal ion binding;	.	.
Bta01537	390	29.9626	161	11.597	2.58365	1.36941	6.36789e-26	up	PREDICTED: ubiquilin-1 [Vollenhovia emeryi]	DUF4175	Domain of unknown function (DUF4175).	GO:0035973|aggrephagy;GO:0000045|autophagosome assembly;GO:0097352|autophagosome maturation;GO:0071456|cellular response to hypoxia;GO:0030433|ER-associated ubiquitin-dependent protein catabolic process;GO:0016236|macroautophagy;GO:1901340|negative regulation of store-operated calcium channel activity;GO:0034140|negative regulation of toll-like receptor 3 signaling pathway;GO:1903071|positive reg…	GO:0016235|aggresome;GO:0005776|autophagosome;GO:0005737|cytoplasm;GO:0031410|cytoplasmic vesicle;GO:0005783|endoplasmic reticulum;GO:0005654|nucleoplasm;GO:0048471|perinuclear region of cytoplasm;GO:0005886|plasma membrane;GO:0000502|proteasome complex;GO:0043234|protein complex;	GO:0019900|kinase binding;GO:0031593|polyubiquitin binding;	K04523	UBQLN, DSK2; ubiquilin
Bta01201	120	9.21927	10	0.72031	12.799	3.67796	7.45248e-26	up	Leucine-rich repeat-containing protein 40 [Zootermopsis nevadensis]	LRR_8	Leucine rich repeat.	GO:0071356|cellular response to tumor necrosis factor;GO:0071638|negative regulation of monocyte chemotactic protein-1 production;GO:0032088|negative regulation of NF-kappaB transcription factor activity;GO:0070433|negative regulation of nucleotide-binding oligomerization domain containing 2 signaling pathway;GO:0006605|protein targeting;GO:0032496|response to lipopolysaccharide;GO:0032495|respon…	GO:0016323|basolateral plasma membrane;GO:0030054|cell junction;GO:0005737|cytoplasm;GO:0030056|hemidesmosome;GO:0031965|nuclear membrane;GO:0005654|nucleoplasm;GO:0005634|nucleus;GO:0005886|plasma membrane;	GO:0005178|integrin binding;GO:0005102|receptor binding;	K12796	ERBB2IP, ERBIN; erbb2-interacting protein
Bta08086	42	3.22674	210	15.1265	0.213317	-2.22893	9.43751e-26	down	hypothetical protein TcasGA2_TC012927 [Tribolium castaneum]	RVT_1	Reverse transcriptase (RNA-dependent DNA polymerase). A reverse transcriptase gene is usually indicative of a mobile element such as a retrotransposon or retrovirus. Reverse transcriptases occur in a variety of mobile elements, including retrotransposons, retroviruses, group II introns, bacterial msDNAs, hepadnaviruses, and caulimoviruses.	GO:0006355|regulation of transcription, DNA-templated;GO:0006351|transcription, DNA-templated;	GO:0005634|nucleus;	.	.	.
Bta08083	547	42.0245	273	19.6645	2.13708	1.09564	1.30333e-25	up	PREDICTED: midnolin-like [Orussus abietinus]	ubiquitin	Ubiquitin family. This family contains a number of ubiquitin-like proteins: SUMO (smt3 homologue) Nedd8, Elongin B, Rub1, and Parkin. A number of them are thought to carry a distinctive five-residue motif termed the proteasome-interacting motif (PIM), which may have a biologically significant role in protein delivery to proteasomes and recruitment of proteasomes to transcription sites.	.	GO:0005730|nucleolus;	.	.	.
Bta08343	232	17.8239	64	4.60999	3.86637	1.95098	1.31541e-25	up	conserved hypothetical protein [Pediculus humanus corporis]	CRAL_TRIO	CRAL/TRIO domain.	GO:0007040|lysosome organization;	GO:0030136|clathrin-coated vesicle;GO:0031901|early endosome membrane;GO:0005768|endosome;GO:0005802|trans-Golgi network;	GO:0008289|lipid binding;GO:0080025|phosphatidylinositol-3,5-bisphosphate binding;GO:0005215|transporter activity;	.	.
Bta11075	201	15.4423	496	35.7274	0.432225	-1.21015	1.55396e-25	down	PREDICTED: uncharacterized protein LOC100168941 isoform X1 [Acyrthosiphon pisum]	BTB	BTB/POZ domain. The BTB (for BR-C, ttk and bab) or POZ (for Pox virus and Zinc finger) domain is present near the N-terminus of a fraction of zinc finger (pfam00096) proteins and in proteins that contain the pfam01344 motif such as Kelch and a family of pox virus proteins. The BTB/POZ domain mediates homomeric dimerization and in some instances heteromeric dimerization. The structure of the dimer…	.	.	.	.	.
Bta13511	65	4.99377	257	18.512	0.269759	-1.89026	1.6677e-25	down	.	DUF705	Protein of unknown function (DUF705). This family contains several uncharacterized Baculovirus proteins.	.	.	.	.	.
Bta09866	213	16.3642	515	37.096	0.441131	-1.18072	1.68151e-25	down	SWI/SNF-related matrix-associated actin-dependent regulator of chromatin subfamily D member 1 [Zootermopsis nevadensis]	DDE_1	DDE superfamily endonuclease. This family of proteins are related to pfam00665 and are probably endonucleases of the DDE superfamily. Transposase proteins are necessary for efficient DNA transposition. This domain is a member of the DDE superfamily, which contain three carboxylate residues that are believed to be responsible for coordinating metal ions needed for catalysis. The catalytic activity…	GO:0048813|dendrite morphogenesis;GO:0007517|muscle organ development;GO:0048666|neuron development;GO:0010628|positive regulation of gene expression;GO:0031453|positive regulation of heterochromatin assembly;GO:0045944|positive regulation of transcription from RNA polymerase II promoter;GO:0045893|positive regulation of transcription, DNA-templated;GO:0006357|regulation of transcription from RNA…	GO:0035060|brahma complex;GO:0005719|nuclear euchromatin;GO:0005634|nucleus;GO:0070604|PBAF complex;	GO:0003677|DNA binding;GO:0017022|myosin binding;GO:0001085|RNA polymerase II transcription factor binding;GO:0008134|transcription factor binding;	K11650	SMARCD; SWI/SNF-related matrix-associated actin-dependent regulator of chromatin subfamily D
Bta09077	467	35.8783	216	15.5587	2.306	1.20539	1.73107e-25	up	PREDICTED: WD repeat domain phosphoinositide-interacting protein 2 isoform X2 [Athalia rosae]	WD40	WD domain, G-beta repeat.	GO:0000045|autophagosome assembly;GO:0000422|mitophagy;GO:0044804|nucleophagy;GO:0006497|protein lipidation;GO:0034497|protein localization to pre-autophagosomal structure;	GO:0005776|autophagosome;GO:0005829|cytosol;GO:0019898|extrinsic component of membrane;GO:0005654|nucleoplasm;GO:0034045|pre-autophagosomal structure membrane;GO:0043234|protein complex;	GO:0080025|phosphatidylinositol-3,5-bisphosphate binding;GO:0032266|phosphatidylinositol-3-phosphate binding;	K17908	WIPI, ATG18; autophagy-related protein 18
Bta12700	502	38.5673	241	17.3595	2.22168	1.15165	1.75995e-25	up	Molybdenum cofactor sulfurase [Zootermopsis nevadensis]	Aminotran_5	Aminotransferase class-V. This domain is found in amino transferases, and other enzymes including cysteine desulphurase EC:4.4.1.-.	GO:0006777|Mo-molybdopterin cofactor biosynthetic process;GO:0043545|molybdopterin cofactor metabolic process;	.	GO:0016829|lyase activity;GO:0008265|Mo-molybdopterin cofactor sulfurase activity;GO:0030151|molybdenum ion binding;GO:0030170|pyridoxal phosphate binding;GO:0016740|transferase activity;	K15631	ABA3; molybdenum cofactor sulfurtransferase [EC:2.8.1.9]
Bta11132	148	11.3704	22	1.58468	7.17521	2.84302	1.78354e-25	up	major royal jelly protein 4 precursor, putative [Pediculus humanus corporis]	MRJP	Major royal jelly protein. Royal jelly is the food of queen bee larvae, and is responsible for the high reproductive ability of the queen. Major royal jelly proteins make up around 90% of larval jelly proteins. This family also the sequence-related yellow protein of drosophila which controls pigmentation of the adult cuticle and larval mouth parts.	GO:0048650|caste determination, influence by environmental factors;GO:0050832|defense response to fungus;GO:0050829|defense response to Gram-negative bacterium;GO:0050830|defense response to Gram-positive bacterium;GO:0031640|killing of cells of other organism;	GO:0005576|extracellular region;	.	.	.
Bta04518	172	13.2143	448	32.2699	0.409492	-1.28809	1.92444e-25	down	ribosomal protein S18 [Papilio xuthus]	Ribosomal_S13	Ribosomal protein S13/S18. This family includes ribosomal protein S13 from prokaryotes and S18 from eukaryotes.	GO:0006412|translation;	GO:0005840|ribosome;	GO:0019843|rRNA binding;GO:0003735|structural constituent of ribosome;	.	.
Bta03222	415	31.8833	180	12.9656	2.45907	1.29811	1.92546e-25	up	hypothetical protein YQE_12264, partial [Dendroctonus ponderosae]	NOA36	NOA36 protein. This family consists of several NOA36 proteins which contain 29 highly conserved cysteine residues. The function of this protein is unknown.	GO:0035167|larval lymph gland hemopoiesis;	GO:0000775|chromosome, centromeric region;GO:0030496|midbody;GO:0005730|nucleolus;	GO:0008270|zinc ion binding;	.	.
Bta04146	20	1.53654	156	11.2368	0.136742	-2.87048	2.00116e-25	down	PREDICTED: putative uncharacterized protein DDB_G0277255 isoform X2 [Microplitis demolitor]	SAE2	DNA repair protein endonuclease SAE2/CtIP C-terminus. SAE2 is a protein involved in repairing meiotic and mitotic double-strand breaks in DNA. It has been shown to negatively regulate DNA damage checkpoint signalling. SAE2 is homologous to the CtIP proteins in mammals and an homologous protein in plants. Crucial sequence motifs that are highly conserved are the CxxC and the RHR motifs in this C-t…	.	.	.	.	.
Bta06896	170	13.0606	444	31.9818	0.408377	-1.29203	2.4294e-25	down	gag-pol polyprotein, partial [Lasius niger]	RVT_2	Reverse transcriptase (RNA-dependent DNA polymerase). A reverse transcriptase gene is usually indicative of a mobile element such as a retrotransposon or retrovirus. Reverse transcriptases occur in a variety of mobile elements, including retrotransposons, retroviruses, group II introns, bacterial msDNAs, hepadnaviruses, and caulimoviruses. This Pfam entry includes reverse transcriptases not recog…	GO:0015074|DNA integration;	.	GO:0004190|aspartic-type endopeptidase activity;GO:0004519|endonuclease activity;GO:0003676|nucleic acid binding;GO:0003964|RNA-directed DNA polymerase activity;GO:0008270|zinc ion binding;	.	.
Bta10664	368	28.2724	149	10.7326	2.63425	1.39739	2.8656e-25	up	PREDICTED: F-box-like/WD repeat-containing protein TBL1XR1 [Tribolium castaneum]	WD40	WD domain, G-beta repeat.	GO:0060612|adipose tissue development;GO:0060070|canonical Wnt signaling pathway;GO:0060613|fat pad development;GO:0016575|histone deacetylation;GO:0016042|lipid catabolic process;GO:0035264|multicellular organism growth;GO:0000122|negative regulation of transcription from RNA polymerase II promoter;GO:0045892|negative regulation of transcription, DNA-templated;GO:0045944|positive regulation of t…	GO:0000118|histone deacetylase complex;GO:0005654|nucleoplasm;GO:0005634|nucleus;GO:0005876|spindle microtubule;GO:0017053|transcriptional repressor complex;	GO:0008013|beta-catenin binding;GO:0003677|DNA binding;GO:0042393|histone binding;GO:0047485|protein N-terminus binding;GO:0003714|transcription corepressor activity;GO:0044212|transcription regulatory region DNA binding;	K04508	TBL1; transducin (beta)-like 1
Bta04714	211	16.2105	510	36.7358	0.441273	-1.18026	2.96404e-25	down	PREDICTED: uncharacterized protein LOC103580120 isoform X2 [Microplitis demolitor]	BTB	BTB/POZ domain. The BTB (for BR-C, ttk and bab) or POZ (for Pox virus and Zinc finger) domain is present near the N-terminus of a fraction of zinc finger (pfam00096) proteins and in proteins that contain the pfam01344 motif such as Kelch and a family of pox virus proteins. The BTB/POZ domain mediates homomeric dimerization and in some instances heteromeric dimerization. The structure of the dimer…	GO:0045893|positive regulation of transcription, DNA-templated;GO:0006357|regulation of transcription from RNA polymerase II promoter;	GO:0005737|cytoplasm;GO:0005654|nucleoplasm;GO:0005634|nucleus;	GO:0003700|transcription factor activity, sequence-specific DNA binding;GO:0000976|transcription regulatory region sequence-specific DNA binding;	K10480	BTBD8; BTB/POZ domain-containing protein 8
Bta06207	109	8.37417	0	0.0360155	232.515	7.86118	3.24375e-25	up	hypothetical protein SINV_04146, partial [Solenopsis invicta]	PBP	Phosphatidylethanolamine-binding protein.	.	GO:0005739|mitochondrion;	GO:0008289|lipid binding;	.	.
Bta00052	454	34.8796	209	15.0545	2.31689	1.21219	4.99875e-25	up	.	Adeno_IVa2	Adenovirus IVa2 protein. IVa2 protein can interact with the adenoviral packaging signal and that this interaction involves DNA sequences that have previously been demonstrated to be required for packaging. During the course of lytic infection, the adenovirus major late promoter (MLP) is induced to high levels after replication of viral DNA has started. IVa2 is a transcriptional activator of the m…	.	.	.	.	.
Bta10190	99	7.60589	1	0.072031	105.592	6.72236	7.18724e-25	up	.	Ndc1_Nup	Nucleoporin protein Ndc1-Nup. Ndc1 is a nucleoporin protein that is a component of the Nuclear Pore Complex, and, in fungi, also of the Spindle Pole Body. It consists of six transmembrane segments, three lumenal loops, both concentrated at the N-terminus and cytoplasmic domains largely at the C-terminus, all of which are well conserved.	.	.	.	.	.
Bta01204	141	10.8326	392	28.2362	0.383644	-1.38216	7.62301e-25	down	PREDICTED: inactive peptidyl-prolyl cis-trans isomerase FKBP6-like [Hydra vulgaris]	FKBP_C	FKBP-type peptidyl-prolyl cis-trans isomerase.	GO:0030154|cell differentiation;GO:0061077|chaperone-mediated protein folding;GO:0043046|DNA methylation involved in gamete generation;GO:0031047|gene silencing by RNA;GO:0007126|meiotic nuclear division;GO:0034587|piRNA metabolic process;GO:0006457|protein folding;GO:0007283|spermatogenesis;	GO:0005737|cytoplasm;GO:0005829|cytosol;GO:0005789|endoplasmic reticulum membrane;GO:0000795|synaptonemal complex;	GO:0005528|FK506 binding;GO:0051879|Hsp90 protein binding;GO:0003755|peptidyl-prolyl cis-trans isomerase activity;	K09572	FKBP6; FK506-binding protein 6 [EC:5.2.1.8]
Bta05620	130	9.98754	373	26.8676	0.371732	-1.42767	7.89112e-25	down	PREDICTED: cell division cycle protein 16 homolog isoform X2 [Megachile rotundata]	Apc3	Anaphase-promoting complex, cyclosome, subunit 3. Apc3, otherwise known as Cdc27, is one of the subunits of the anaphase-promoting complex or cyclosome. The anaphase-promoting complex is a multiprotein subunit E3 ubiquitin ligase complex that controls segregation of chromosomes and exit from mitosis in eukaryotes. The protein members of this family contain TPR repeats just as those of Apc7 do, an…	GO:0071230|cellular response to amino acid stimulus;GO:0071456|cellular response to hypoxia;GO:0032869|cellular response to insulin stimulus;GO:0006397|mRNA processing;GO:2000766|negative regulation of cytoplasmic translation;	GO:0030054|cell junction;GO:0005737|cytoplasm;GO:0000932|cytoplasmic mRNA processing body;GO:0030425|dendrite;GO:0005634|nucleus;GO:0014069|postsynaptic density;GO:0045211|postsynaptic membrane;	GO:0046872|metal ion binding;GO:0035925|mRNA 3'-UTR AU-rich region binding;GO:0000166|nucleotide binding;GO:0000900|translation repressor activity, nucleic acid binding;	K02602	CPEB, ORB; cytoplasmic polyadenylation element-binding protein
Bta13629	0	0.0384136	113	8.13951	0.0047194	-7.72718	7.90303e-25	down	PREDICTED: transmembrane and TPR repeat-containing protein CG4341-like [Tribolium castaneum]	DUF1736	Domain of unknown function (DUF1736). This domain of unknown function is found in various hypothetical metazoan proteins.	.	GO:0016021|integral component of membrane;	.	.	.
Bta10864	116	8.91196	10	0.72031	12.3724	3.62905	8.14707e-25	up	UDP-glucuronosyltransferase 2B1, partial [Zootermopsis nevadensis]	UDPGT	UDP-glucoronosyl and UDP-glucosyl transferase.	GO:0052695|cellular glucuronidation;GO:0009813|flavonoid biosynthetic process;GO:0052696|flavonoid glucuronidation;	GO:0016021|integral component of membrane;GO:0043231|intracellular membrane-bounded organelle;	GO:0015020|glucuronosyltransferase activity;	K00699	UGT; glucuronosyltransferase [EC:2.4.1.17]
Bta00960	152	11.6777	25	1.80078	6.48484	2.69707	8.2815e-25	up	.	Rota_VP2	Rotavirus VP2 protein. Rotavirus particles consist of three concentric proteinaceous capsid layers. The innermost capsid (core) is made of VP2. The genomic RNA and the two minor proteins VP1 and VP3 are encapsidated within this layer. The N-terminus of rotavirus VP2 is necessary for the encapsidation of VP1 and VP3.	.	.	.	.	.
Bta03425	78	5.99252	278	20.0246	0.299258	-1.74054	1.09183e-24	down	PREDICTED: uncharacterized protein LOC100571059 [Acyrthosiphon pisum]	Trichoplein	tumor suppressor, Mitostatin. Trichoplein or mitostatin, was first defined as a meiosis-specific nuclear structural protein. It has since been linked with mitochondrial movement. It is associated with the mitochondrial outer membrane, and over-expression leads to reduction in mitochondrial motility whereas lack of it enhances mitochondrial movement. The activity appears to be mediated through bin…	.	.	.	.	.
Bta13779	178	13.6752	38	2.73718	4.99611	2.3208	1.58865e-24	up	PREDICTED: uncharacterized protein LOC100164229 [Acyrthosiphon pisum]	Costars	Costars. This domain is found both alone and at the C-terminus of actin-binding Rho-activating protein (ABRA). It binds to actin, and in muscle regulates the actin cytoskeleton and cell motility. It has a winged helix-like fold consisting of three alpha-helices and four antiparallel beta strands. Unlike typical winged helix proteins it does not bind to DNA, but contains a hydrophobic groove which…	GO:0035025|positive regulation of Rho protein signal transduction;GO:0051091|positive regulation of sequence-specific DNA binding transcription factor activity;GO:0045944|positive regulation of transcription from RNA polymerase II promoter;GO:0045893|positive regulation of transcription, DNA-templated;GO:0000060|protein import into nucleus, translocation;GO:0006351|transcription, DNA-templated;	GO:0015629|actin cytoskeleton;GO:0030016|myofibril;GO:0005886|plasma membrane;GO:0030017|sarcomere;	GO:0003779|actin binding;	.	.
Bta05886	254	19.5141	80	5.76248	3.38641	1.75976	1.90624e-24	up	PREDICTED: putative phosphatidate phosphatase isoform X2 [Camponotus floridanus]	PAP2	PAP2 superfamily. This family includes the enzyme type 2 phosphatidic acid phosphatase (PAP2), Glucose-6-phosphatase EC:3.1.3.9, Phosphatidylglycerophosphatase B EC:3.1.3.27 and bacterial acid phosphatase EC:3.1.3.2. The family also includes a variety of haloperoxidases that function by oxidizing halides in the presence of hydrogen peroxide to form the corresponding hypohalous acids.	GO:0050829|defense response to Gram-negative bacterium;GO:0016311|dephosphorylation;GO:0035234|ectopic germ cell programmed cell death;GO:0009880|embryonic pattern specification;GO:0008354|germ cell migration;GO:0035233|germ cell repulsion;GO:0045824|negative regulation of innate immune response;GO:0007424|open tracheal system development;GO:0046839|phospholipid dephosphorylation;GO:0006644|phosp…	GO:0045177|apical part of cell;GO:0005887|integral component of plasma membrane;GO:0005918|septate junction;	GO:0042577|lipid phosphatase activity;GO:0016791|phosphatase activity;GO:0008195|phosphatidate phosphatase activity;GO:0042803|protein homodimerization activity;	K01080	PPAP2; phosphatidate phosphatase [EC:3.1.3.4]
Bta00834	259	19.8982	83	5.97858	3.32826	1.73477	1.95075e-24	up	PREDICTED: protein MEF2BNB homolog [Nasonia vitripennis]	NEP	Uncharacterized conserved protein. This is the N-terminal 80 residues of a family of proteins conserved from plants to humans. It contains a characteristic NEP sequence motif. The function is not known.	.	GO:0005765|lysosomal membrane;	.	.	.
Bta14786	295	22.664	105	7.56326	2.9966	1.58332	1.955e-24	up	PREDICTED: single-strand selective monofunctional uracil DNA glycosylase isoform X1 [Diaphorina citri]	Sds3	Sds3-like. Repression of gene transcription is mediated by histone deacetylases containing repressor-co-repressor complexes, which are recruited to promoters of target genes via interactions with sequence-specific transcription factors. The co-repressor complex contains a core of at least seven proteins. This family represents the conserved region found in Sds3, Dep1 and BRMS1-homologue p40 prote…	GO:0006284|base-excision repair;GO:0006281|DNA repair;	GO:0031981|nuclear lumen;GO:0005730|nucleolus;	GO:0019104|DNA N-glycosylase activity;GO:0000702|oxidized base lesion DNA N-glycosylase activity;GO:0000703|oxidized pyrimidine nucleobase lesion DNA N-glycosylase activity;GO:0017065|single-strand selective uracil DNA N-glycosylase activity;GO:0003697|single-stranded DNA binding;GO:0004844|uracil DNA N-glycosylase activity;	K10800	SMUG1; single-strand selective monofunctional uracil DNA glycosylase [EC:3.2.2.-]
Bta05419	58	4.45598	237	17.0714	0.261021	-1.93776	2.19751e-24	down	predicted protein [Nematostella vectensis]	Ehrlichia_rpt	Ehrlichia tandem repeat (Ehrlichia_rpt). This entry represents 77 residues of an 80 amino acid (240 nucleotide) tandem repeat, found in a variable number of copies in an immunodominant outer membrane protein of Ehrlichia chaffeensis, a tick-borne obligate intracellular pathogen.	.	.	.	.	.
Bta02898	490	37.6453	238	17.1434	2.19591	1.13482	2.31832e-24	up	methionine aminopeptidase [Riptortus pedestris]	Peptidase_M24	Metallopeptidase family M24. This family contains metallopeptidases. It also contains non-peptidase homologues such as the N terminal domain of Spt16 which is a histone H3-H4 binding module.	GO:0070084|protein initiator methionine removal;	GO:0022626|cytosolic ribosome;	GO:0046872|metal ion binding;GO:0070006|metalloaminopeptidase activity;	.	.
Bta13328	329	25.2762	127	9.14794	2.76304	1.46626	2.40785e-24	up	PREDICTED: conserved oligomeric Golgi complex subunit 5-like [Diaphorina citri]	COG5	Golgi transport complex subunit 5. The COG complex, the peripheral membrane oligomeric protein complex involved in intra-Golgi protein trafficking, consists of eight subunits arranged in two lobes bridged by Cog1. Cog5 is in the smaller, B lobe, bound in with Cog6-8, and is itself bound to Cog1 as well as, strongly, to Cog7.	GO:0048219|inter-Golgi cisterna vesicle-mediated transport;GO:0006891|intra-Golgi vesicle-mediated transport;GO:0015031|protein transport;	GO:0005829|cytosol;GO:0005794|Golgi apparatus;GO:0000139|Golgi membrane;GO:0017119|Golgi transport complex;GO:0016020|membrane;GO:0005654|nucleoplasm;	.	.	.
Bta07566	189	14.5203	468	33.7105	0.430736	-1.21512	2.50048e-24	down	Protein yippee-like 5 [Zootermopsis nevadensis]	Lamp	Lysosome-associated membrane glycoprotein (Lamp).	.	.	GO:0046872|metal ion binding;	.	.
Bta14504	543	41.7172	277	19.9526	2.09081	1.06406	2.50306e-24	up	PREDICTED: uncharacterized protein LOC105695848 [Orussus abietinus]	DUF753	Protein of unknown function (DUF753). This family contains sequences with are repeated in several uncharacterized proteins from Drosophila melanogaster.	.	.	.	.	.
Bta01014	142	10.9095	390	28.0921	0.388346	-1.36458	2.7884e-24	down	similar to Drosophila melanogaster CG2998, partial [Drosophila yakuba]	Ribosomal_S28e	Ribosomal protein S28e.	GO:0002181|cytoplasmic translation;GO:0030490|maturation of SSU-rRNA;GO:0000028|ribosomal small subunit assembly;	GO:0022627|cytosolic small ribosomal subunit;	GO:0003723|RNA binding;GO:0003735|structural constituent of ribosome;	K02979	RP-S28e, RPS28; small subunit ribosomal protein S28e
Bta12587	20	1.53654	151	10.8767	0.14127	-2.82348	2.82393e-24	down	Protein tramtrack, alpha isoform [Zootermopsis nevadensis]	BTB	BTB/POZ domain. The BTB (for BR-C, ttk and bab) or POZ (for Pox virus and Zinc finger) domain is present near the N-terminus of a fraction of zinc finger (pfam00096) proteins and in proteins that contain the pfam01344 motif such as Kelch and a family of pox virus proteins. The BTB/POZ domain mediates homomeric dimerization and in some instances heteromeric dimerization. The structure of the dimer…	GO:0007298|border follicle cell migration;GO:0048854|brain morphogenesis;GO:0035147|branch fusion, open tracheal system;GO:0060446|branching involved in open tracheal system development;GO:0001709|cell fate determination;GO:0040003|chitin-based cuticle development;GO:0042675|compound eye cone cell differentiation;GO:0048750|compound eye corneal lens morphogenesis;GO:0048813|dendrite morphogenesis…	GO:0005634|nucleus;GO:0005700|polytene chromosome;GO:0017053|transcriptional repressor complex;	GO:0003682|chromatin binding;GO:0003677|DNA binding;GO:0046872|metal ion binding;GO:0031208|POZ domain binding;GO:0042803|protein homodimerization activity;GO:0000978|RNA polymerase II core promoter proximal region sequence-specific DNA binding;GO:0000980|RNA polymerase II distal enhancer sequence-specific DNA binding;GO:0001078|transcriptional repressor activity, RNA polymerase II core promoter …	.	.
Bta14935	160	12.2924	420	30.253	0.406318	-1.29932	2.97812e-24	down	hypothetical protein DAPPUDRAFT_53493, partial [Daphnia pulex]	RRM_1	RNA recognition motif. (a.k.a. RRM, RBD, or RNP domain). The RRM motif is probably diagnostic of an RNA binding protein. RRMs are found in a variety of RNA binding proteins, including various hnRNP proteins, proteins implicated in regulation of alternative splicing, and protein components of snRNPs. The motif also appears in a few single stranded DNA binding proteins. The RRM structure consists o…	GO:1990845|adaptive thermogenesis;GO:0060612|adipose tissue development;GO:0007568|aging;GO:0008209|androgen metabolic process;GO:0071313|cellular response to caffeine;GO:0071392|cellular response to estradiol stimulus;GO:0071372|cellular response to follicle-stimulating hormone stimulus;GO:0071332|cellular response to fructose stimulus;GO:0071333|cellular response to glucose stimulus;GO:0071456|…	GO:0097440|apical dendrite;GO:0022626|cytosolic ribosome;GO:1990844|interfibrillar mitochondrion;GO:0043025|neuronal cell body;GO:0005719|nuclear euchromatin;GO:0005654|nucleoplasm;GO:0005634|nucleus;GO:0016605|PML body;GO:1990843|subsarcolemmal mitochondrion;	GO:0031490|chromatin DNA binding;GO:0003677|DNA binding;GO:0016922|ligand-dependent nuclear receptor binding;GO:0030374|ligand-dependent nuclear receptor transcription coactivator activity;GO:0000166|nucleotide binding;GO:1990841|promoter-specific chromatin binding;GO:0003723|RNA binding;GO:0001104|RNA polymerase II transcription cofactor activity;GO:0043565|sequence-specific DNA binding;GO:00037…	K07202	PPARGC1A, PGC1A; alpha peroxisome proliferator-activated receptor gamma coactivator 1-alpha
Bta02189	150	11.5241	403	29.0285	0.396992	-1.33282	3.3084e-24	down	hypothetical protein FF38_06864 [Lucilia cuprina]	TGF_beta	Transforming growth factor beta like domain.	.	.	.	.	.
Bta02468	373	28.6565	157	11.3089	2.53399	1.34141	3.87178e-24	up	SUMO-activating enzyme subunit 2 [Zootermopsis nevadensis]	ThiF	ThiF family. This family contains a repeated domain in ubiquitin activating enzyme E1 and members of the bacterial ThiF/MoeB/HesA family.	GO:0016925|protein sumoylation;	GO:0005829|cytosol;GO:0005654|nucleoplasm;GO:0031510|SUMO activating enzyme complex;	GO:0005524|ATP binding;GO:0008047|enzyme activator activity;GO:0046872|metal ion binding;GO:0046982|protein heterodimerization activity;GO:0019948|SUMO activating enzyme activity;	K10685	UBLE1B, SAE2, UBA2; ubiquitin-like 1-activating enzyme E1 B [EC:6.2.1.45]
Bta07369	140	10.7558	21	1.51265	7.11057	2.82996	4.46182e-24	up	juvenile hormone binding protein domain protein [Coptotermes formosanus]	JHBP	Haemolymph juvenile hormone binding protein (JHBP). This family consists of several insect-specific haemolymph juvenile hormone binding proteins (JHBP). Juvenile hormone regulates embryogenesis, maintains the status quo of larval development and stimulates reproductive maturation in the adult insect. JH is transported from the sites of its synthesis to target tissues by a haemolymph carrier calle…	.	.	.	.	.
Bta01232	133	10.218	18	1.29656	7.88088	2.97836	4.57443e-24	up	.	DUF3321	Putative methyltransferase (DUF3321). This family is broadly conserved, being found in fungi, plants, arthropods and up to primates. it may be a methyltransferase.	.	.	.	.	.
Bta11774	99	7.60589	313	22.5457	0.337354	-1.56766	5.41963e-24	down	Human immunodeficiency virus type I enhancer-binding protein 2-like protein, partial [Camponotus floridanus]	zf-H2C2_2	Zinc-finger double domain.	GO:0007275|multicellular organismal development;GO:0000122|negative regulation of transcription from RNA polymerase II promoter;GO:0045892|negative regulation of transcription, DNA-templated;GO:0007165|signal transduction;GO:0006351|transcription, DNA-templated;	GO:0005739|mitochondrion;GO:0005634|nucleus;	GO:0003677|DNA binding;GO:0071837|HMG box domain binding;GO:0003676|nucleic acid binding;GO:0008270|zinc ion binding;	.	.
Bta10961	451	34.6491	212	15.2706	2.26901	1.18206	5.78988e-24	up	PREDICTED: zinc finger protein 239-like [Diaphorina citri]	Sybindin	Sybindin-like family. Sybindin is a physiological syndecan-2 ligand on dendritic spines, the small protrusions on the surface of dendrites that receive the vast majority of excitatory synapses.	GO:0006888|ER to Golgi vesicle-mediated transport;	GO:0005783|endoplasmic reticulum;GO:0005794|Golgi apparatus;GO:0030008|TRAPP complex;	GO:0017112|Rab guanyl-nucleotide exchange factor activity;	.	.
Bta07656	15	1.15241	136	9.79622	0.117638	-3.08757	6.90185e-24	down	.	Spc7	Spc7 kinetochore protein. This domain is found in cell division proteins which are required for kinetochore-spindle association.	.	.	.	.	.
Bta12289	513	39.4124	258	18.584	2.12077	1.08459	9.44983e-24	up	Sentrin-specific protease, putative [Pediculus humanus corporis]	Peptidase_C48	Ulp1 protease family, C-terminal catalytic domain. This domain contains the catalytic triad Cys-His-Asn.	.	.	GO:0008234|cysteine-type peptidase activity;	K08597	SENP8, NEDP1, DEN1; sentrin-specific protease 8 [EC:3.4.22.68]
Bta10158	101	7.75955	0	0.0360155	215.45	7.75121	1.065e-23	up	.	Sigma70_ner	Sigma-70, non-essential region. The domain is found in the primary vegetative sigma factor. The function of this domain is unclear and can be removed without loss of function.	.	.	.	.	.
Bta07848	250	19.2068	80	5.76248	3.33308	1.73685	1.1049e-23	up	PREDICTED: insulin-like receptor [Fopius arisanus]	Recep_L_domain	Receptor L domain. The L domains from these receptors make up the bilobal ligand binding site. Each L domain consists of a single-stranded right hand beta-helix. This Pfam entry is missing the first 50 amino acid residues of the domain.	GO:0048009|insulin-like growth factor receptor signaling pathway;GO:0007275|multicellular organismal development;GO:0001556|oocyte maturation;GO:0046777|protein autophosphorylation;GO:0051262|protein tetramerization;	GO:0005887|integral component of plasma membrane;	GO:0005524|ATP binding;GO:0043560|insulin receptor substrate binding;GO:0005520|insulin-like growth factor binding;GO:0005010|insulin-like growth factor-activated receptor activity;GO:0046872|metal ion binding;GO:0043548|phosphatidylinositol 3-kinase binding;GO:0004713|protein tyrosine kinase activity;	K05087	IGF1R; insulin-like growth factor 1 receptor [EC:2.7.10.1]
Bta06987	93	7.14493	3	0.216093	33.0641	5.04719	1.26381e-23	up	adipokinetic hormone [Nilaparvata lugens]	Adipokin_hormo	Adipokinetic hormone. This family consists of several insect adipokinetic hormone as well as the related crustacean red pigment concentrating hormone. Flight activity of insects comprises one of the most intense biochemical processes known in nature, and therefore provides an attractive model system to study the hormonal regulation of metabolizm during physical exercise. In long-distance flying i…	GO:0007218|neuropeptide signaling pathway;	GO:0005576|extracellular region;	.	.	.
Bta00424	293	22.5104	107	7.70732	2.92065	1.54629	1.62995e-23	up	PREDICTED: dephospho-CoA kinase domain-containing protein [Orussus abietinus]	CoaE	Dephospho-CoA kinase. This family catalyses the phosphorylation of the 3'-hydroxyl group of dephosphocoenzyme A to form Coenzyme A EC:2.7.1.24. This enzyme uses ATP in its reaction.	GO:0015937|coenzyme A biosynthetic process;	.	GO:0005524|ATP binding;GO:0004140|dephospho-CoA kinase activity;	.	.
Bta12760	116	8.91196	12	0.864372	10.3103	3.36602	1.76043e-23	up	Protein big brother [Zootermopsis nevadensis]	CBF_beta	Core binding factor beta subunit. Core binding factor (CBF) is a heterodimeric transcription factor essential for genetic regulation of hematopoiesis and osteogenesis. The beta subunit enhances DNA-binding ability of the alpha subunit in vitro, and has been show to have a structure related to the OB fold.	GO:0035206|regulation of hemocyte proliferation;GO:0006357|regulation of transcription from RNA polymerase II promoter;	GO:0016513|core-binding factor complex;GO:0005634|nucleus;	GO:0003677|DNA binding;GO:0046982|protein heterodimerization activity;GO:0003713|transcription coactivator activity;GO:0008134|transcription factor binding;	.	.
Bta05683	112	8.60465	333	23.9863	0.358731	-1.47902	1.81482e-23	down	hypothetical protein RF55_15660 [Lasius niger]	FHIPEP	FHIPEP family.	.	.	.	.	.
Bta02355	10	0.768272	120	8.64372	0.0888821	-3.49196	1.82548e-23	down	phosphomethylethanolamine N-methyltransferase [Diaphorina citri]	Methyltransf_31	Methyltransferase domain. This family appears to be have methyltransferase activity.	.	.	.	.	.
Bta02542	100	7.68272	6	0.432186	17.7764	4.15189	1.85922e-23	up	.	Kdo_hydroxy	3-deoxy-D-manno-oct-2-ulosonic acid (Kdo) hydroxylase. This is a family of 3-deoxy-D-manno-oct-2-ulosonic acid 3-hydroxylases, which catalyse the conversion of 3-deoxy-D-manno-oct-2-ulosonic acid (Kdo) to D-glycero-D-talo-oct-2-ulosonic acid (Ko). It contains a potential iron-binding motif, HXDX(n)H (n>40). Hydroxylation activity is iron-dependent.	.	.	.	.	.
Bta14433	20	1.53654	147	10.5886	0.145114	-2.78475	2.29799e-23	down	.	EpsG	EpsG family. This family of proteins are related to the EpsG protein from B. subtilis. These proteins are likely glycosyl transferases belonging to the membrane protein GT-C clan.	.	.	.	.	.
Bta15337	266	20.436	581	41.85	0.488316	-1.03411	2.31457e-23	down	Nicastrin [Zootermopsis nevadensis]	Nicastrin	Nicastrin. Nicastrin and presenilin are two major components of the gamma-secretase complex, which executes the intramembrane proteolysis of type I integral membrane proteins such as the amyloid precursor protein (APP) and Notch. Nicastrin is synthesized in fibroblasts and neurons as an endoglycosidase-H-sensitive glycosylated precursor protein (immature nicastrin) and is then modified by complex…	GO:0007010|cytoskeleton organization;GO:0046331|lateral inhibition;GO:0006509|membrane protein ectodomain proteolysis;GO:0007220|Notch receptor processing;GO:0007219|Notch signaling pathway;GO:0008594|photoreceptor cell morphogenesis;GO:0016485|protein processing;GO:0045463|R8 cell development;GO:0045314|regulation of compound eye photoreceptor development;	GO:0070765|gamma-secretase complex;GO:0016021|integral component of membrane;GO:0005770|late endosome;GO:0005886|plasma membrane;GO:0055037|recycling endosome;	.	K06171	NCSTN; nicastrin
Bta11253	118	9.06561	13	0.936404	9.68131	3.2752	2.38993e-23	up	PREDICTED: uncharacterized protein LOC105676807 [Linepithema humile]	DUF1977	Domain of unknown function (DUF1977). Members of this family of functionally uncharacterized domains are predominantly found in dnaj-like proteins.	.	.	.	.	.
Bta12547	92	7.0681	1	0.072031	98.1258	6.61656	2.45355e-23	up	vacuolar H[+] ATPase subunit [Riptortus pedestris]	V-ATPase_H_N	V-ATPase subunit H. The yeast Saccharomyces cerevisiae vacuolar H+-ATPase (V-ATPase) is a multisubunit complex responsible for acidifying organelles. It functions as an ATP dependent proton pump that transports protons across a lipid bilayer. This domain corresponds to the N terminal domain of the H subunit of V-ATPase. The N-terminal domain is required for the activation of the complex whereas t…	GO:0015991|ATP hydrolysis coupled proton transport;GO:0008340|determination of adult lifespan;GO:0033227|dsRNA transport;	GO:0005886|plasma membrane;GO:0033181|plasma membrane proton-transporting V-type ATPase complex;GO:0000221|vacuolar proton-transporting V-type ATPase, V1 domain;	GO:0046961|proton-transporting ATPase activity, rotational mechanism;	K02144	ATPeV1H; V-type H+-transporting ATPase subunit H
Bta04002	484	37.1844	239	17.2154	2.15995	1.111	2.4809e-23	up	PREDICTED: protein furry isoform X4 [Athalia rosae]	MOR2-PAG1_N	Cell morphogenesis N-terminal. This family is the conserved N-terminal region of proteins that are involved in cell morphogenesis.	GO:0090527|actin filament reorganization;GO:0000902|cell morphogenesis;GO:1904428|negative regulation of tubulin deacetylation;GO:0031175|neuron projection development;	GO:0005938|cell cortex;GO:0005815|microtubule organizing center;GO:0030427|site of polarized growth;GO:0000922|spindle pole;	GO:0004857|enzyme inhibitor activity;	.	.
Bta10088	463	35.571	224	16.135	2.20459	1.14051	2.76242e-23	up	PREDICTED: myrosinase 1-like [Acyrthosiphon pisum]	Glyco_hydro_1	Glycosyl hydrolase family 1.	GO:0005975|carbohydrate metabolic process;	.	GO:0046872|metal ion binding;GO:0019137|thioglucosidase activity;	.	.
Bta08832	174	13.3679	39	2.80921	4.75861	2.25054	3.36812e-23	up	PREDICTED: proton-coupled amino acid transporter 2-like [Acyrthosiphon pisum]	Aa_trans	Transmembrane amino acid transporter protein. This transmembrane region is found in many amino acid transporters including UNC-47 and MTR. UNC-47 encodes a vesicular amino butyric acid (GABA) transporter, (VGAT). UNC-47 is predicted to have 10 transmembrane domains. MTR is a N system amino acid transporter system protein involved in methyltryptophan resistance. Other members of this family includ…	GO:0015816|glycine transport;GO:0015808|L-alanine transport;GO:0015824|proline transport;GO:0015992|proton transport;	GO:0005783|endoplasmic reticulum;GO:0016021|integral component of membrane;GO:0005765|lysosomal membrane;GO:0005764|lysosome;GO:0005886|plasma membrane;	GO:0015187|glycine transmembrane transporter activity;GO:0015078|hydrogen ion transmembrane transporter activity;GO:0005280|hydrogen:amino acid symporter activity;GO:0015180|L-alanine transmembrane transporter activity;GO:0015193|L-proline transmembrane transporter activity;	K14209	SLC36A, PAT; solute carrier family 36 (proton-coupled amino acid transporter)
Bta14861	138	10.6022	376	27.0837	0.391459	-1.35307	3.44633e-23	down	PREDICTED: N-(5-amino-5-carboxypentanoyl)-L-cysteinyl-D-valine synthase-like [Acyrthosiphon pisum]	AMP-binding	AMP-binding enzyme.	GO:0017000|antibiotic biosynthetic process;	.	GO:0016853|isomerase activity;GO:0016874|ligase activity;GO:0016491|oxidoreductase activity;GO:0031177|phosphopantetheine binding;	.	.
Bta10905	316	24.2774	123	8.85982	2.74017	1.45426	3.47931e-23	up	putative protein-cysteine N-palmitoyltransferase porcupine [Zootermopsis nevadensis]	MBOAT	MBOAT, membrane-bound O-acyltransferase family. The MBOAT (membrane bound O-acyl transferase) family of membrane proteins contains a variety of acyltransferase enzymes. A conserved histidine has been suggested to be the active site residue.	GO:0060070|canonical Wnt signaling pathway;GO:0009100|glycoprotein metabolic process;GO:0006497|protein lipidation;GO:0045234|protein palmitoleylation;GO:0016055|Wnt signaling pathway;	GO:0032281|AMPA glutamate receptor complex;GO:0005783|endoplasmic reticulum;GO:0005789|endoplasmic reticulum membrane;GO:0030176|integral component of endoplasmic reticulum membrane;	GO:1990698|palmitoleoyltransferase activity;	K00181	PPN; porcupine
Bta14876	107	8.22051	9	0.648279	12.6805	3.66454	3.57022e-23	up	.	Myosin_tail_1	Myosin tail. The myosin molecule is a multi-subunit complex made up of two heavy chains and four light chains it is a fundamental contractile protein found in all eukaryote cell types. This family consists of the coiled-coil myosin heavy chain tail region. The coiled-coil is composed of the tail from two molecules of myosin. These can then assemble into the macromolecular thick filament. The coil…	.	.	.	.	.
Bta04854	88	6.76079	288	20.7449	0.325901	-1.61749	3.66169e-23	down	.	Pellino	Pellino. Pellino is involved in Toll-like signalling pathways, and associates with the kinase domain of the Pelle Ser/Thr kinase.	.	.	.	.	.
Bta03245	145	11.1399	25	1.80078	6.18619	2.62905	3.8181e-23	up	Protein lethal(2)essential for life [Zootermopsis nevadensis]	HSP20	Hsp20/alpha crystallin family.	GO:0007275|multicellular organismal development;GO:0042026|protein refolding;GO:0010998|regulation of translational initiation by eIF2 alpha phosphorylation;GO:0009408|response to heat;GO:0045214|sarcomere organization;	GO:0048471|perinuclear region of cytoplasm;GO:0030018|Z disc;	.	K09542	CRYAB; crystallin, alpha B
Bta07435	122	9.37292	15	1.08047	8.67489	3.11685	4.08872e-23	up	PREDICTED: CCR4-NOT transcription complex subunit 10-A [Diaphorina citri]	Tmemb_185A	Transmembrane Fragile-X-F protein. This is a family of conserved transmembrane proteins that appear in humans to be expressed from a region upstream of the FragileXF site and to be intimately linked with the Fragile-X syndrome. Absence of TMEM185A does not necessarily lead to developmental delay, but might in combination with other, yet unknown, factors. Otherwise, the lack of the TMEM185A protei…	GO:0031047|gene silencing by RNA;GO:0006355|regulation of transcription, DNA-templated;GO:0006417|regulation of translation;GO:0006351|transcription, DNA-templated;	GO:0030014|CCR4-NOT complex;GO:0005737|cytoplasm;GO:0005634|nucleus;	.	K12607	CNOT10; CCR4-NOT transcription complex subunit 10
Bta14342	215	16.5178	500	36.0155	0.458631	-1.12459	4.55829e-23	down	hypothetical protein YQE_10184, partial [Dendroctonus ponderosae]	AAA	ATPase family associated with various cellular activities (AAA). AAA family proteins often perform chaperone-like functions that assist in the assembly, operation, or disassembly of protein complexes.	GO:0031122|cytoplasmic microtubule organization;GO:0007612|learning;GO:0007613|memory;GO:0051967|negative regulation of synaptic transmission, glutamatergic;GO:0002092|positive regulation of receptor internalization;	GO:0030054|cell junction;GO:0005634|nucleus;GO:0005777|peroxisome;GO:0045211|postsynaptic membrane;	GO:0005524|ATP binding;GO:0016887|ATPase activity;GO:0008568|microtubule-severing ATPase activity;	.	.
Bta15068	212	16.2874	495	35.6554	0.4568	-1.13037	4.9843e-23	down	Dicer [Bemisia tabaci]	DEAD	DEAD/DEAH box helicase. Members of this family include the DEAD and DEAH box helicases. Helicases are involved in unwinding nucleic acids. The DEAD box helicases are involved in various aspects of RNA metabolizm, including nuclear transcription, pre mRNA splicing, ribosome biogenesis, nucleocytoplasmic transport, translation, RNA decay and organellar gene expression.	GO:0010501|RNA secondary structure unwinding;	GO:0005622|intracellular;	GO:0005524|ATP binding;GO:0004004|ATP-dependent RNA helicase activity;GO:0003723|RNA binding;	K17043	DDX43; ATP-dependent RNA helicase DDX43 [EC:3.6.4.13]
Bta12937	419	32.1906	194	13.974	2.3036	1.20389	5.40703e-23	up	ATP-dependent RNA helicase Ddx1 [Zootermopsis nevadensis]	DEAD	DEAD/DEAH box helicase. Members of this family include the DEAD and DEAH box helicases. Helicases are involved in unwinding nucleic acids. The DEAD box helicases are involved in various aspects of RNA metabolizm, including nuclear transcription, pre mRNA splicing, ribosome biogenesis, nucleocytoplasmic transport, translation, RNA decay and organellar gene expression.	GO:0032508|DNA duplex unwinding;GO:0006302|double-strand break repair;GO:0001700|embryonic development via the syncytial blastoderm;GO:0048477|oogenesis;GO:0042254|ribosome biogenesis;GO:0010501|RNA secondary structure unwinding;GO:0007283|spermatogenesis;	GO:0005634|nucleus;	GO:0005524|ATP binding;GO:0008026|ATP-dependent helicase activity;GO:0004004|ATP-dependent RNA helicase activity;GO:0003682|chromatin binding;GO:0033677|DNA/RNA helicase activity;GO:0004527|exonuclease activity;GO:0004386|helicase activity;GO:0004518|nuclease activity;GO:0008143|poly(A) binding;GO:0003712|transcription cofactor activity;	K13177	DDX1; ATP-dependent RNA helicase DDX1 [EC:3.6.4.13]
Bta09250	133	10.218	366	26.3634	0.387584	-1.36742	5.86248e-23	down	PREDICTED: dynamin-like 120 kDa protein, mitochondrial isoform X1 [Bombus impatiens]	Dynamin_N	Dynamin family.	GO:0006915|apoptotic process;GO:0043009|chordate embryonic development;GO:0003374|dynamin polymerization involved in mitochondrial fission;GO:0000266|mitochondrial fission;GO:0008053|mitochondrial fusion;GO:0070584|mitochondrion morphogenesis;	GO:0016021|integral component of membrane;GO:0005743|mitochondrial inner membrane;GO:0005758|mitochondrial intermembrane space;GO:0031966|mitochondrial membrane;	GO:0005525|GTP binding;GO:0003924|GTPase activity;GO:0008017|microtubule binding;	K17079	OPA1; optic atrophy protein 1 [EC:3.6.5.5]
Bta10012	32	2.45847	174	12.5334	0.196154	-2.34994	6.20613e-23	down	.	DUF1052	Protein of unknown function (DUF1052). This family consists of several bacterial proteins of unknown function.	.	.	.	.	.
Bta01493	36	2.76578	183	13.1817	0.20982	-2.25278	6.31021e-23	down	.	Herpes_ICP4_N	Herpesvirus ICP4-like protein N-terminal region. The immediate-early protein ICP4 (infected-cell polypeptide 4) is required for efficient transcription of early and late viral genes and is thus essential for productive infection. ICP4 is a large phosphoprotein that binds DNA in a sequence specific manner as a homodimer. ICP4 represses transcription from LAT, ICP4 and ORF-P that have high-affinity…	.	.	.	.	.
Bta06290	305	23.4323	117	8.42763	2.78041	1.4753	6.90571e-23	up	PREDICTED: Bardet-Biedl syndrome 5 protein isoform X2 [Galeopterus variegatus]	DUF1448	Protein of unknown function (DUF1448). This family consists of several eukaryotic proteins of around 375 residues in length. The function of this family is unknown. It appears that this family includes a divergent GRAM domain.	GO:0042384|cilium assembly;GO:0046907|intracellular transport;GO:0015031|protein transport;	GO:0005930|axoneme;GO:0034464|BBSome;GO:0036064|ciliary basal body;GO:0060170|ciliary membrane;GO:0005737|cytoplasm;GO:0005622|intracellular;	GO:0032266|phosphatidylinositol-3-phosphate binding;GO:0001103|RNA polymerase II repressing transcription factor binding;	K16748	BBS5; Bardet-Biedl syndrome 5 protein
Bta04439	144	11.0631	384	27.6599	0.399969	-1.32204	7.03297e-23	down	COE2, partial [Bemisia tabaci]	COesterase	Carboxylesterase family.	.	GO:0005576|extracellular region;	GO:0052689|carboxylic ester hydrolase activity;	.	.
Bta13749	398	30.5772	180	12.9656	2.35834	1.23777	7.85339e-23	up	PREDICTED: protein FAM173B isoform X3 [Athalia rosae]	Methyltransf_23	Methyltransferase domain. This family appears to be a methyltransferase domain.	.	GO:0016021|integral component of membrane;	.	.	.
Bta12793	103	7.9132	8	0.576248	13.7323	3.7795	7.87684e-23	up	PREDICTED: uncharacterized protein LOC100160747 [Acyrthosiphon pisum]	DM4_12	DM4/DM12 family. This family contains sequences derived from hypothetical proteins expressed by two insect species, D. melanogaster and A. gambiae. The region in question is approximately 115 amino acid residues long and contains four highly- conserved cysteine residues.	.	.	.	.	.
Bta05279	514	39.4892	264	19.0162	2.07661	1.05423	8.48829e-23	up	PREDICTED: uncharacterized protein LOC105694511 [Orussus abietinus]	EpsG	EpsG family. This family of proteins are related to the EpsG protein from B. subtilis. These proteins are likely glycosyl transferases belonging to the membrane protein GT-C clan.	.	.	.	.	.
Bta04186	488	37.4917	245	17.6476	2.12446	1.0871	9.30298e-23	up	Superkiller viralicidic activity 2-like 2 [Zootermopsis nevadensis]	rRNA_proc-arch	rRNA-processing arch domain. Mtr4 is the essential RNA helicase, and is an exosome-activating cofactor. This arch domain is carried in Mtr4 and Ski2 (the cytosolic homologue of Mtr4). The arch domain is required for proper 5.8S rRNA processing, and appears to function independently of canonical helicase activity.	GO:0000460|maturation of 5.8S rRNA;GO:0000398|mRNA splicing, via spliceosome;GO:0006401|RNA catabolic process;GO:0006364|rRNA processing;	GO:0071013|catalytic step 2 spliceosome;GO:0005730|nucleolus;GO:0005654|nucleoplasm;GO:0005634|nucleus;	GO:0005524|ATP binding;GO:0044822|poly(A) RNA binding;GO:0003724|RNA helicase activity;	K12598	MTR4, SKIV2L2; ATP-dependent RNA helicase DOB1 [EC:3.6.4.13]
Bta09451	181	13.9057	443	31.9098	0.435783	-1.19832	1.18308e-22	down	GF10850 [Drosophila ananassae]	DUF4457	Domain of unknown function (DUF4457). This family of proteins is found in eukaryotes. It is found repeated several times in the vertebrate KIAA0556 proteins.	.	.	.	.	.
Bta10320	177	13.5984	42	3.0253	4.49489	2.16829	1.3762e-22	up	PREDICTED: probable chitinase 3 [Musca domestica]	Glyco_hydro_18	Glycosyl hydrolases family 18.	GO:0006032|chitin catabolic process;GO:0000272|polysaccharide catabolic process;	GO:0005576|extracellular region;	GO:0008061|chitin binding;GO:0004568|chitinase activity;	K01183	E3.2.1.14; chitinase [EC:3.2.1.14]
Bta12997	102	7.83638	8	0.576248	13.599	3.76542	1.43449e-22	up	PREDICTED: alpha-tocopherol transfer protein-like [Acyrthosiphon pisum]	CRAL_TRIO	CRAL/TRIO domain.	.	.	.	.	.
Bta07675	270	20.7433	580	41.778	0.496514	-1.01009	1.66365e-22	down	60 kDa SS-A/Ro ribonucleoprotein [Zootermopsis nevadensis]	TROVE	TROVE domain. This presumed domain is found in TEP1 and Ro60 proteins, that are RNA-binding components of Telomerase, Ro and Vault RNPs. This domain has been named TROVE, (after Telomerase, Ro and Vault). This domain is probably RNA-binding.	GO:0030030|cell projection organization;	GO:0005737|cytoplasm;GO:0030529|ribonucleoprotein complex;	GO:0046872|metal ion binding;GO:0034336|misfolded RNA binding;	K11089	TROVE2, SSA2; 60 kDa SS-A/Ro ribonucleoprotein
Bta11694	301	23.125	116	8.3556	2.7676	1.46864	1.81171e-22	up	TP53-regulating kinase [Zootermopsis nevadensis]	Kdo	Lipopolysaccharide kinase (Kdo/WaaP) family. These lipopolysaccharide kinases are related to protein kinases pfam00069. This family includes waaP (rfaP) gene product is required for the addition of phosphate to O-4 of the first heptose residue of the lipopolysaccharide (LPS) inner core region. It has previously been shown that WaaP is necessary for resistance to hydrophobic and polycationic antim…	GO:0006468|protein phosphorylation;GO:1901796|regulation of signal transduction by p53 class mediator;GO:0008033|tRNA processing;GO:0070525|tRNA threonylcarbamoyladenosine metabolic process;	GO:0005829|cytosol;GO:0000408|EKC/KEOPS complex;GO:0016020|membrane;GO:0005654|nucleoplasm;GO:0005634|nucleus;	GO:0005524|ATP binding;GO:0016787|hydrolase activity;GO:0002039|p53 binding;GO:0004674|protein serine/threonine kinase activity;	K08851	TP53RK, PRPK, BUD32; TP53 regulating kinase and related kinases [EC:2.7.11.1]
Bta11757	187	14.3667	48	3.45749	4.15524	2.05493	2.5864e-22	up	hypothetical protein L798_00849 [Zootermopsis nevadensis]	DUF4507	Domain of unknown function (DUF4507). This family of proteins is found in eukaryotes. Proteins in this family are typically between 346 and 434 amino acids in length.	GO:0006633|fatty acid biosynthetic process;GO:0006120|mitochondrial electron transport, NADH to ubiquinone;GO:0010906|regulation of glucose metabolic process;GO:0019233|sensory perception of pain;	GO:0005739|mitochondrion;GO:0070469|respiratory chain;	GO:0000036|ACP phosphopantetheine attachment site binding involved in fatty acid biosynthetic process;GO:0031177|phosphopantetheine binding;	.	.
Bta06184	267	20.5129	95	6.84295	2.99766	1.58384	2.75942e-22	up	PREDICTED: transmembrane protein 41B-like [Diaphorina citri]	SNARE_assoc	SNARE associated Golgi protein. This is a family of SNARE associated Golgi proteins. The yeast member of this family localizes with the t-SNARE Tlg2.	GO:0007399|nervous system development;	GO:0016021|integral component of membrane;	.	.	.
Bta02207	306	23.5091	120	8.64372	2.71979	1.4435	2.83474e-22	up	PREDICTED: LOW QUALITY PROTEIN: cytosol aminopeptidase-like [Pogonomyrmex barbatus]	Peptidase_M17	Cytosol aminopeptidase family, catalytic domain. The two associated zinc ions and the active site are entirely enclosed within the C-terminal catalytic domain in leucine aminopeptidase.	GO:0006508|proteolysis;	GO:0005737|cytoplasm;GO:0070062|extracellular exosome;GO:0005925|focal adhesion;GO:0005739|mitochondrion;GO:0005654|nucleoplasm;GO:0005634|nucleus;GO:0005802|trans-Golgi network;	GO:0004177|aminopeptidase activity;GO:0030145|manganese ion binding;GO:0008235|metalloexopeptidase activity;	K11142	LAP3; cytosol aminopeptidase [EC:3.4.11.1 3.4.11.5]
Bta03613	391	30.0394	178	12.8215	2.34289	1.22829	3.2978e-22	up	hypothetical protein TcasGA2_TC004333 [Tribolium castaneum]	Exo_endo_phos_2	Endonuclease-reverse transcriptase. This domain represents the endonuclease region of retrotransposons from a range of bacteria, archaea and eukaryotes. These are enzymes largely from class EC:2.7.7.49.	GO:0007411|axon guidance;GO:0033627|cell adhesion mediated by integrin;GO:0000902|cell morphogenesis;GO:0030031|cell projection assembly;GO:0022416|chaeta development;GO:0001745|compound eye morphogenesis;GO:0030866|cortical actin cytoskeleton organization;GO:0006909|phagocytosis;GO:0008360|regulation of cell shape;GO:0050807|regulation of synapse organization;	GO:0045177|apical part of cell;GO:0005737|cytoplasm;GO:0031209|SCAR complex;GO:0045202|synapse;	.	.	.
Bta07960	197	15.135	465	33.4944	0.451865	-1.14604	3.4971e-22	down	hypothetical protein L798_05882 [Zootermopsis nevadensis]	EpsG	EpsG family. This family of proteins are related to the EpsG protein from B. subtilis. These proteins are likely glycosyl transferases belonging to the membrane protein GT-C clan.	.	.	.	.	.
Bta11760	196	15.0581	463	33.3504	0.451513	-1.14716	3.98431e-22	down	Glycogen debranching enzyme, partial [Zootermopsis nevadensis]	hDGE_amylase	glucanotransferase domain of human glycogen debranching enzyme. this is a glucanotransferase catalytic domain of the eukaryotic variant of the glycogen debranching enzyme (GDE). The eukaryotic GDEs performs two functions: 4-##-D-glucanotransferase (EC 2.4.1.25) and Amylo-##-1,6-glucosidase (EC 3.2.1.33), performed by the, respectively N- and C- terminal halfs of eukaryotic GDE enzymes. hDGE_amyla…	GO:0005978|glycogen biosynthetic process;GO:0005980|glycogen catabolic process;	GO:0005737|cytoplasm;GO:0005829|cytosol;GO:0043033|isoamylase complex;	GO:0004134|4-alpha-glucanotransferase activity;GO:0004135|amylo-alpha-1,6-glucosidase activity;GO:0004133|glycogen debranching enzyme activity;GO:0030247|polysaccharide binding;	K01196	AGL; glycogen debranching enzyme [EC:2.4.1.25 3.2.1.33]
Bta04730	102	7.83638	307	22.1135	0.35437	-1.49667	4.00253e-22	down	PREDICTED: small subunit processome component 20 homolog [Athalia rosae]	DRIM	Down-regulated in metastasis. These eukaryotic proteins include DRIM (Down-Regulated In Metastasis), which is differentially expressed in metastatic and non-metastatic human breast carcinoma cells. It is believed to be involved in processing of non-coding RNA.	GO:0000480|endonucleolytic cleavage in 5'-ETS of tricistronic rRNA transcript (SSU-rRNA, 5.8S rRNA, LSU-rRNA);GO:0000447|endonucleolytic cleavage in ITS1 to separate SSU-rRNA from 5.8S rRNA and LSU-rRNA from tricistronic rRNA transcript (SSU-rRNA, 5.8S rRNA, LSU-rRNA);GO:0000472|endonucleolytic cleavage to generate mature 5'-end of SSU-rRNA from (SSU-rRNA, 5.8S rRNA, LSU-rRNA);GO:0000462|maturati…	GO:0030686|90S preribosome;GO:0005737|cytoplasm;GO:0005730|nucleolus;GO:0005654|nucleoplasm;GO:0030688|preribosome, small subunit precursor;GO:0032040|small-subunit processome;	GO:0044822|poly(A) RNA binding;	K14772	UTP20; U3 small nucleolar RNA-associated protein 20
Bta10040	186	14.2899	447	32.1979	0.443814	-1.17197	4.16768e-22	down	ribosomal protein L35 [Xenopsylla cheopis]	Ribosomal_L29	Ribosomal L29 protein.	GO:0006412|translation;	GO:0005840|ribosome;	GO:0003735|structural constituent of ribosome;	.	.
Bta09681	223	17.1325	69	4.97014	3.44708	1.78537	4.50744e-22	up	.	Hex_IIIa	Hexon-associated protein (IIIa). The major capsid protein of the adenovirus strain is also known as a hexon. This is a family of hexon-associated proteins (protein IIIa).	.	.	.	.	.
Bta14211	157	12.0619	33	2.37702	5.07436	2.34323	4.60178e-22	up	PREDICTED: myophilin [Microplitis demolitor]	Calponin	Calponin family repeat.	GO:0006397|mRNA processing;	GO:0030529|ribonucleoprotein complex;GO:0005634|nucleus;	GO:0003723|RNA binding;	.	.
Bta00419	241	18.5154	80	5.76248	3.21309	1.68396	5.48148e-22	up	G patch domain-containing protein 1-like protein [Zootermopsis nevadensis]	DUF1604	Protein of unknown function (DUF1604). This family is found at the N-terminus of several eukaryotic RNA processing proteins.	GO:0000398|mRNA splicing, via spliceosome;	GO:0071013|catalytic step 2 spliceosome;GO:0071011|precatalytic spliceosome;	GO:0003676|nucleic acid binding;	K13123	GPATCH1; G patch domain-containing protein 1
Bta02499	281	21.5884	105	7.56326	2.85438	1.51318	5.77866e-22	up	Cytosolic Fe-S cluster assembly factor NUBP2-like protein [Zootermopsis nevadensis]	ParA	ParA/MinD ATPase like. This family contains ATPases involved in plasmid partitioning. It also contains the cytosolic Fe-S cluster assembling factor NBP35 which is required for biogenesis and export of both ribosomal subunits.	GO:0016226|iron-sulfur cluster assembly;	GO:0005737|cytoplasm;	GO:0051539|4 iron, 4 sulfur cluster binding;GO:0005524|ATP binding;GO:0046872|metal ion binding;	.	.
Bta14634	211	16.2105	485	34.9351	0.464019	-1.10774	6.32258e-22	down	.	PRP38_assoc	Pre-mRNA-splicing factor 38-associated hydrophilic C-term. This domain is a hydrophilic region found at the C-terminus of plant and metazoan pre-mRNA-splicing factor 38 proteins. The function is not known.	.	.	.	.	.
Bta09398	499	38.3368	258	18.584	2.06289	1.04467	7.09431e-22	up	PREDICTED: nucleolar protein 8-like [Cerapachys biroi]	Frag1	Frag1/DRAM/Sfk1 family. This family includes Frag1, DRAM and Sfk1 proteins. Frag1 (FGF receptor activating protein 1) is a protein that is conserved from fungi to humans. There are four potential iso-prenylation sites throughout the peptide, viz CILW, CIIW and CIGL. Frag1 is a membrane-spanning protein that is ubiquitously expressed in adult tissues suggesting an important cellular function. Dram…	.	.	.	.	.
Bta11839	151	11.6009	388	27.948	0.415088	-1.26851	9.11831e-22	down	Tripartite motif-containing protein 45 [Zootermopsis nevadensis]	zf-B_box	B-box zinc finger.	GO:0060348|bone development;	GO:0005737|cytoplasm;GO:0045171|intercellular bridge;GO:0005654|nucleoplasm;	GO:0008270|zinc ion binding;	K12021	TRIM45; tripartite motif-containing protein 45
Bta07248	423	32.4979	203	14.6223	2.22249	1.15218	9.64046e-22	up	PREDICTED: uncharacterized protein LOC103512829 [Diaphorina citri]	MULE	MULE transposase domain. This domain was identified by Babu and colleagues.	.	.	.	.	.
Bta15132	13	0.998754	121	8.71576	0.114592	-3.12542	1.16603e-21	down	PREDICTED: uncharacterized protein LOC105675530 [Linepithema humile]	DUF560	Protein of unknown function (DUF560). Family of hypothetical bacterial proteins.	.	.	.	.	.
Bta06779	414	31.8065	197	14.1901	2.24145	1.16443	1.19116e-21	up	PREDICTED: protein-lysine N-methyltransferase mettl10 [Athalia rosae]	Methyltransf_31	Methyltransferase domain. This family appears to be have methyltransferase activity.	.	GO:0005737|cytoplasm;	GO:0016279|protein-lysine N-methyltransferase activity;	.	.
Bta00227	293	22.5104	114	8.21154	2.74131	1.45487	1.24748e-21	up	.	zf-C3HC4_3	Zinc finger, C3HC4 type (RING finger).	.	.	.	.	.
Bta03413	224	17.2093	71	5.1142	3.365	1.75061	1.30103e-21	up	PREDICTED: GPI transamidase component PIG-S [Acyrthosiphon pisum]	PIG-S	Phosphatidylinositol-glycan biosynthesis class S protein. PIG-S is one of several key, core, components of the glycosylphosphatidylinositol (GPI) trans-amidase complex that mediates GPI anchoring in the endoplasmic reticulum. Anchoring occurs when a protein's C-terminal GPI attachment signal peptide is replaced with a pre-assembled GPI. Mammalian GPITransamidase consists of at least five componen…	GO:0016255|attachment of GPI anchor to protein;	GO:0042765|GPI-anchor transamidase complex;	GO:0003923|GPI-anchor transamidase activity;	K05291	PIGS; phosphatidylinositol glycan, class S
Bta07180	497	38.1831	258	18.584	2.05462	1.03887	1.30131e-21	up	PREDICTED: phospholipase A-2-activating protein [Acyrthosiphon pisum]	PFU	PFU (PLAA family ubiquitin binding). This domain is found N terminal to pfam08324 and binds to ubiquitin.	GO:0042987|amyloid precursor protein catabolic process;GO:0006915|apoptotic process;GO:0050435|beta-amyloid metabolic process;GO:0006816|calcium ion transport;GO:0015677|copper ion import;GO:0007010|cytoskeleton organization;GO:0046331|lateral inhibition;GO:0006509|membrane protein ectodomain proteolysis;GO:0043066|negative regulation of apoptotic process;GO:0048812|neuron projection morphogenesi…	GO:0016324|apical plasma membrane;GO:0005938|cell cortex;GO:0005737|cytoplasm;GO:0005789|endoplasmic reticulum membrane;GO:0070765|gamma-secretase complex;GO:0000139|Golgi membrane;GO:0005887|integral component of plasma membrane;GO:0005770|late endosome;GO:0043025|neuronal cell body;GO:0005634|nucleus;GO:0048471|perinuclear region of cytoplasm;GO:0055037|recycling endosome;GO:0030018|Z disc;	GO:0004190|aspartic-type endopeptidase activity;GO:0004175|endopeptidase activity;GO:0042803|protein homodimerization activity;	.	.
Bta09449	118	9.06561	16	1.1525	7.86606	2.97564	1.60137e-21	up	gag-pol polyprotein, partial [Lasius niger]	MutS_I	MutS domain I. This domain is found in proteins of the MutS family (DNA mismatch repair proteins) and is found associated with pfam00488, pfam05188, pfam05192 and pfam05190. The MutS family of proteins is named after the Salmonella typhimurium MutS protein involved in mismatch repair; other members of the family included the eukaryotic MSH 1,2,3, 4,5 and 6 proteins. These have various roles in DN…	GO:0006281|DNA repair;GO:0043570|maintenance of DNA repeat elements;GO:0000710|meiotic mismatch repair;GO:0045910|negative regulation of DNA recombination;GO:0007131|reciprocal meiotic recombination;GO:0009411|response to UV;	GO:0032301|MutSalpha complex;GO:0000228|nuclear chromosome;	GO:0005524|ATP binding;GO:0003684|damaged DNA binding;GO:0000400|four-way junction DNA binding;GO:0032137|guanine/thymine mispair binding;GO:0032138|single base insertion or deletion binding;	K08737	MSH6; DNA mismatch repair protein MSH6
Bta09882	328	25.1993	138	9.94028	2.53507	1.34203	1.928e-21	up	PREDICTED: N-acetyllactosaminide beta-1,3-N-acetylglucosaminyltransferase-like [Diaphorina citri]	Glyco_transf_49	Glycosyl-transferase for dystroglycan. This glycosyl-transferase brings about the glycosylation of the alpha-dystroglycan subunit. Dystroglycan is an integral member of the skeletal muscular dystrophin glycoprotein complex, which links dystrophin to proteins in the extracellular matrix.	.	.	.	.	.
Bta05624	360	27.6578	160	11.525	2.39982	1.26292	2.01774e-21	up	PREDICTED: LOW QUALITY PROTEIN: methyltransferase-like protein 5 [Microplitis demolitor]	PrmA	Ribosomal protein L11 methyltransferase (PrmA). This family consists of several Ribosomal protein L11 methyltransferase (EC:2.1.1.-) sequences.	.	.	GO:0008168|methyltransferase activity;GO:0003676|nucleic acid binding;	.	.
Bta11656	459	35.2637	231	16.6392	2.11932	1.0836	2.12806e-21	up	PREDICTED: angio-associated migratory cell protein [Nasonia vitripennis]	WD40	WD domain, G-beta repeat.	GO:0001525|angiogenesis;GO:0030154|cell differentiation;GO:0045766|positive regulation of angiogenesis;GO:0010595|positive regulation of endothelial cell migration;GO:0042273|ribosomal large subunit biogenesis;GO:0014909|smooth muscle cell migration;	GO:0009986|cell surface;GO:0005737|cytoplasm;GO:0005886|plasma membrane;GO:0030687|preribosome, large subunit precursor;	GO:0051082|unfolded protein binding;	.	.
Bta05513	198	15.2118	57	4.10577	3.70498	1.88947	3.07548e-21	up	hypothetical protein D910_05348 [Dendroctonus ponderosae]	DUF1279	Protein of unknown function (DUF1279). This family represents the C-terminus (approx. 120 residues) of a number of eukaryotic proteins of unknown function.	.	GO:0016021|integral component of membrane;	.	.	.
Bta14564	189	14.5203	52	3.74561	3.87663	1.9548	3.24387e-21	up	2-hydroxyacyl-CoA lyase 1 [Zootermopsis nevadensis]	TPP_enzyme_N	Thiamine pyrophosphate enzyme, N-terminal TPP binding domain.	GO:0001561|fatty acid alpha-oxidation;GO:0051259|protein oligomerization;	GO:0005782|peroxisomal matrix;GO:0005777|peroxisome;	GO:0016830|carbon-carbon lyase activity;GO:0048037|cofactor binding;GO:0000287|magnesium ion binding;GO:0005102|receptor binding;GO:0030976|thiamine pyrophosphate binding;	K12261	HACL1; 2-hydroxyacyl-CoA lyase 1 [EC:4.1.-.-]
Bta10469	59	4.53281	222	15.9909	0.283462	-1.81877	3.33792e-21	down	.	Lipoprotein_20	YfhG lipoprotein. This family includes the YfhG protein from Escherichia coli. Members of this family have an N-terminal lipoprotein attachment site. The members of this family are functionally uncharacterized.	.	.	.	.	.
Bta05456	370	28.4261	168	12.1012	2.34903	1.23206	3.38317e-21	up	hypothetical protein [Riptortus pedestris]	ADK	Adenylate kinase.	GO:0006172|ADP biosynthetic process;GO:0046033|AMP metabolic process;GO:0046034|ATP metabolic process;GO:0009142|nucleoside triphosphate biosynthetic process;	GO:0005737|cytoplasm;	GO:0004017|adenylate kinase activity;GO:0005524|ATP binding;GO:0004550|nucleoside diphosphate kinase activity;	K00939	adk, AK; adenylate kinase [EC:2.7.4.3]
Bta07787	88	6.76079	0	0.0360155	187.719	7.55243	3.42704e-21	up	hypothetical protein TcasGA2_TC003450 [Tribolium castaneum]	Peptidase_S28	Serine carboxypeptidase S28. These serine proteases include several eukaryotic enzymes such as lysosomal Pro-X carboxypeptidase, dipeptidyl-peptidase II, and thymus-specific serine peptidase.	GO:0045087|innate immune response;GO:0006508|proteolysis;	.	GO:0008239|dipeptidyl-peptidase activity;GO:0004185|serine-type carboxypeptidase activity;	.	.
Bta05363	249	19.13	537	38.6807	0.494562	-1.01578	3.88594e-21	down	PREDICTED: importin-13 [Tribolium castaneum]	MMS19_C	RNAPII transcription regulator C-terminal. MMS19 is required for both nucleotide excision repair (NER) and RNA polymerase II (RNAP II) transcription. This C-terminal domain, along with the N-terminal, MMS19_N, form part of a silencing complex in fission yeast that contains Dos2, Rik1, Mms19 and Cdc20 (the catalytic subunit of DNA polymerase-epsilon). This complex regulates RNA polymerase II (RNA …	GO:0006606|protein import into nucleus;	GO:0005737|cytoplasm;GO:0031965|nuclear membrane;	GO:0008139|nuclear localization sequence binding;GO:0008565|protein transporter activity;	.	.
Bta03249	114	8.7583	15	1.08047	8.10604	3.019	4.07746e-21	up	PREDICTED: trans-2,3-enoyl-CoA reductase-like isoform X1 [Acyrthosiphon pisum]	Steroid_dh	3-oxo-5-alpha-steroid 4-dehydrogenase. This family consists of 3-oxo-5-alpha-steroid 4-dehydrogenases, EC:1.3.99.5 Also known as Steroid 5-alpha-reductase, the reaction catalysed by this enzyme is: 3-oxo-5-alpha-steroid + acceptor <=> 3-oxo-delta(4)-steroid + reduced acceptor. The Steroid 5-alpha-reductase enzyme is responsible for the formation of dihydrotestosterone, this hormone promotes the d…	GO:0006633|fatty acid biosynthetic process;	GO:0005789|endoplasmic reticulum membrane;GO:0016021|integral component of membrane;	GO:0016627|oxidoreductase activity, acting on the CH-CH group of donors;	K10258	TER, TSC13, CER10; very-long-chain enoyl-CoA reductase [EC:1.3.1.93]
Bta10268	4	0.307309	92	6.62686	0.0463733	-4.43056	4.2419e-21	down	PREDICTED: protein phosphatase 1L [Plutella xylostella]	PP2C	Protein phosphatase 2C. Protein phosphatase 2C is a Mn++ or Mg++ dependent protein serine/threonine phosphatase.	GO:0000165|MAPK cascade;GO:0030148|sphingolipid biosynthetic process;GO:0007178|transmembrane receptor protein serine/threonine kinase signaling pathway;	GO:0005789|endoplasmic reticulum membrane;GO:0070062|extracellular exosome;GO:0016021|integral component of membrane;	GO:0046872|metal ion binding;GO:0004722|protein serine/threonine phosphatase activity;	K17506	PPM1L, PP2CE; protein phosphatase 1L [EC:3.1.3.16]
Bta01112	108	8.29734	311	22.4017	0.37039	-1.43288	4.38131e-21	down	hypothetical protein D910_10583 [Dendroctonus ponderosae]	SET	SET domain. SET domains are protein lysine methyltransferase enzymes. SET domains appear to be protein-protein interaction domains. It has been demonstrated that SET domains mediate interactions with a family of proteins that display similarity with dual-specificity phosphatases (dsPTPases). A subset of SET domains have been called PR domains. These domains are divergent in sequence from other SE…	GO:0007411|axon guidance;GO:0006723|cuticle hydrocarbon biosynthetic process;GO:0048813|dendrite morphogenesis;GO:0016458|gene silencing;GO:0070734|histone H3-K27 methylation;GO:0051567|histone H3-K9 methylation;GO:0016571|histone methylation;GO:0007517|muscle organ development;GO:0045892|negative regulation of transcription, DNA-templated;GO:0022008|neurogenesis;GO:0035186|syncytial blastoderm m…	GO:0035098|ESC/E(Z) complex;GO:0035097|histone methyltransferase complex;GO:0000790|nuclear chromatin;GO:0005634|nucleus;	GO:0003677|DNA binding;GO:0042054|histone methyltransferase activity;GO:0046976|histone methyltransferase activity (H3-K27 specific);GO:0046974|histone methyltransferase activity (H3-K9 specific);GO:0003700|transcription factor activity, sequence-specific DNA binding;	K11430	EZH2; histone-lysine N-methyltransferase EZH2 [EC:2.1.1.43]
Bta12536	81	6.223	2	0.144062	43.1967	5.43285	4.7123e-21	up	pol polyprotein, truncated - red flour beetle retrotransposon Woot	RVT_1	Reverse transcriptase (RNA-dependent DNA polymerase). A reverse transcriptase gene is usually indicative of a mobile element such as a retrotransposon or retrovirus. Reverse transcriptases occur in a variety of mobile elements, including retrotransposons, retroviruses, group II introns, bacterial msDNAs, hepadnaviruses, and caulimoviruses.	GO:0015074|DNA integration;	.	GO:0004519|endonuclease activity;GO:0003676|nucleic acid binding;GO:0003964|RNA-directed DNA polymerase activity;	.	.
Bta04223	87	6.68397	0	0.0360155	185.586	7.53594	5.38872e-21	up	sulfotransferase [Riptortus pedestris]	Sulfotransfer_1	Sulfotransferase domain.	GO:0050427|3'-phosphoadenosine 5'-phosphosulfate metabolic process;GO:0051923|sulfation;	GO:0005829|cytosol;	GO:0004062|aryl sulfotransferase activity;GO:0008146|sulfotransferase activity;	K01025	E2.8.2.-
Bta06489	364	27.9651	165	11.8851	2.35295	1.23447	6.13691e-21	up	PREDICTED: hydroxymethylglutaryl-CoA synthase 1 [Acromyrmex echinatior]	HMG_CoA_synt_N	Hydroxymethylglutaryl-coenzyme A synthase N terminal.	GO:0008299|isoprenoid biosynthetic process;GO:0016126|sterol biosynthetic process;	.	GO:0004421|hydroxymethylglutaryl-CoA synthase activity;	.	.
Bta08003	36	2.76578	173	12.4614	0.221948	-2.1717	7.15868e-21	down	.	SART-1	SART-1 family. SART-1 is a protein involved in cell cycle arrest and pre-mRNA splicing. It has been shown to be a component of U4/U6 x U5 tri-snRNP complex in human, Schizosaccharomyces pombe and Saccharomyces cerevisiae. SART-1 is a known tumor antigen in a range of cancers recognized by T cells.	.	.	.	.	.
Bta00608	382	29.348	178	12.8215	2.28896	1.19469	7.16421e-21	up	odorant-binding protein 2 [Bemisia tabaci]	PBP_GOBP	PBP/GOBP family. The olfactory receptors of terrestrial animals exist in an aqueous environment, yet detect odorants that are primarily hydrophobic. The aqueous solubility of hydrophobic odorants is thought to be greatly enhanced via odorant binding proteins which exist in the extracellular fluid surrounding the odorant receptors. This family is composed of pheromone binding proteins (PBP), which…	.	.	.	.	.
Bta03859	234	17.9776	512	36.8799	0.487463	-1.03664	7.35217e-21	down	PREDICTED: TBC1 domain family member 9-like [Apis dorsata]	RabGAP-TBC	Rab-GTPase-TBC domain. Identification of a TBC domain in GYP6_YEAST and GYP7_YEAST, which are GTPase activator proteins of yeast Ypt6 and Ypt7, implies that these domains are GTPase activator proteins of Rab-like small GTPases.	GO:0090630|activation of GTPase activity;GO:0006886|intracellular protein transport;GO:0031338|regulation of vesicle fusion;	GO:0012505|endomembrane system;GO:0005622|intracellular;	GO:0005509|calcium ion binding;GO:0005096|GTPase activator activity;GO:0017137|Rab GTPase binding;	.	.
Bta01281	90	6.91445	6	0.432186	15.9988	3.99989	7.5116e-21	up	PREDICTED: putative serine protease K12H4.7 [Camponotus floridanus]	Peptidase_S28	Serine carboxypeptidase S28. These serine proteases include several eukaryotic enzymes such as lysosomal Pro-X carboxypeptidase, dipeptidyl-peptidase II, and thymus-specific serine peptidase.	GO:0045087|innate immune response;GO:0006508|proteolysis;	GO:0045121|membrane raft;	GO:0008239|dipeptidyl-peptidase activity;GO:0004185|serine-type carboxypeptidase activity;	.	.
Bta04309	220	16.902	71	5.1142	3.30491	1.72461	7.55795e-21	up	hypothetical protein L798_09164 [Zootermopsis nevadensis]	adh_short	short chain dehydrogenase. This family contains a wide variety of dehydrogenases.	GO:0030435|sporulation resulting in formation of a cellular spore;	GO:0005576|extracellular region;	.	.	.
Bta01953	114	8.7583	319	22.9779	0.381162	-1.39152	1.01678e-20	down	PREDICTED: KRAB-A domain-containing protein 2-like [Acyrthosiphon pisum]	Herpes_BLLF1	Herpes virus major outer envelope glycoprotein (BLLF1). This family consists of the BLLF1 viral late glycoprotein, also termed gp350/220. It is the most abundantly expressed glycoprotein in the viral envelope of the Herpesviruses and is the major antigen responsible for stimulating the production of neutralizing antibodies in vivo.	GO:0015074|DNA integration;GO:0006355|regulation of transcription, DNA-templated;	GO:0005622|intracellular;	GO:0003676|nucleic acid binding;	.	.
Bta11916	255	19.5909	93	6.69889	2.92451	1.54819	1.03303e-20	up	PREDICTED: UMP-CMP kinase-like [Diaphorina citri]	ADK	Adenylate kinase.	GO:0006207|'de novo' pyrimidine nucleobase biosynthetic process;GO:0006165|nucleoside diphosphate phosphorylation;GO:0009142|nucleoside triphosphate biosynthetic process;GO:0006221|pyrimidine nucleotide biosynthetic process;	GO:0005737|cytoplasm;GO:0005634|nucleus;	GO:0005524|ATP binding;GO:0004127|cytidylate kinase activity;GO:0004550|nucleoside diphosphate kinase activity;GO:0009041|uridylate kinase activity;	K13800	CMPK1, UMPK; UMP-CMP kinase [EC:2.7.4.- 2.7.4.14]
Bta14898	209	16.0569	472	33.9987	0.47228	-1.08229	1.19517e-20	down	.	ABC2_membrane_5	ABC-2 family transporter protein. This family is related to the ABC-2 membrane transporter family pfam01061.	.	.	.	.	.
Bta12786	415	31.8833	203	14.6223	2.18046	1.12463	1.31401e-20	up	PREDICTED: glia maturation factor beta isoform X2 [Athalia rosae]	Cofilin_ADF	Cofilin/tropomyosin-type actin-binding protein. Severs actin filaments and binds to actin monomers.	GO:0034316|negative regulation of Arp2/3 complex-mediated actin nucleation;	GO:0005622|intracellular;	.	.	.
Bta05857	473	36.3393	246	17.7196	2.05079	1.03618	1.45576e-20	up	PREDICTED: uncharacterized protein LOC105680113 [Linepithema humile]	Telomerase_RBD	Telomerase ribonucleoprotein complex - RNA binding domain. Telomeres in most organisms are comprised of tandem simple sequence repeats. The total length of telomeric repeat sequence at each chromosome end is determined in a balance of sequence loss and sequence addition. One major influence on telomere length is the enzyme telomerase. It is a reverse transcriptase that adds these simple sequence …	.	.	.	.	.
Bta09559	102	7.83638	11	0.792341	9.89015	3.30599	1.4804e-20	up	.	Chitin_bind_3	Chitin binding domain. This domain is found associated with a wide variety of cellulose binding domain. This domain however is a chitin binding domain. This domain is found in isolation in baculoviral spheroidins and spindolins, protein of unknown function.	.	.	.	.	.
Bta03430	152	11.6777	381	27.4438	0.425514	-1.23272	1.55014e-20	down	PREDICTED: uncharacterized protein LOC100568550 [Acyrthosiphon pisum]	6PF2K	6-phosphofructo-2-kinase. This enzyme occurs as a bifunctional enzyme with fructose-2,6-bisphosphatase. The bifunctional enzyme catalyses both the synthesis and degradation of fructose-2,6-bisphosphate, a potent regulator of glycolysis. This enzyme contains a P-loop motif.	.	.	.	.	.
Bta13431	365	28.0419	168	12.1012	2.31728	1.21243	1.89481e-20	up	Vacuolar protein sorting-associated protein 28-like protein [Zootermopsis nevadensis]	VPS28	VPS28 protein.	GO:0030036|actin cytoskeleton organization;GO:0097352|autophagosome maturation;GO:0006914|autophagy;GO:0048749|compound eye development;GO:0009792|embryo development ending in birth or egg hatching;GO:0032509|endosome transport via multivesicular body sorting pathway;GO:0060429|epithelium development;GO:0007293|germarium-derived egg chamber formation;GO:0042059|negative regulation of epidermal gr…	GO:0000813|ESCRT I complex;	GO:0032403|protein complex binding;	K12184	VPS28; ESCRT-I complex subunit VPS28
Bta13963	393	30.1931	188	13.5418	2.22962	1.1568	1.95771e-20	up	PREDICTED: E3 ubiquitin-protein ligase RING1 [Monomorium pharaonis]	zf-C3HC4	Zinc finger, C3HC4 type (RING finger). The C3HC4 type zinc-finger (RING finger) is a cysteine-rich domain of 40 to 60 residues that coordinates two zinc ions, and has the consensus sequence: C-X2-C-X(9-39)-C-X(1-3)-H-X(2-3)-C-X2-C-X(4-48)-C-X2-C where X is any amino acid. Many proteins containing a RING finger play a key role in the ubiquitination pathway.	GO:0036353|histone H2A-K119 monoubiquitination;GO:0000122|negative regulation of transcription from RNA polymerase II promoter;GO:0032526|response to retinoic acid;GO:0021510|spinal cord development;GO:0006351|transcription, DNA-templated;	GO:0005694|chromosome;GO:0071339|MLL1 complex;GO:0031519|PcG protein complex;GO:0035102|PRC1 complex;GO:0000151|ubiquitin ligase complex;	GO:0016874|ligase activity;GO:0008270|zinc ion binding;	K10695	RNF1_2; E3 ubiquitin-protein ligase RNF1/2 [EC:2.3.2.27]
Bta12474	51	3.91819	202	14.5503	0.269286	-1.89279	1.98211e-20	down	reverse transcriptase, partial [Lasius niger]	Exo_endo_phos_2	Endonuclease-reverse transcriptase. This domain represents the endonuclease region of retrotransposons from a range of bacteria, archaea and eukaryotes. These are enzymes largely from class EC:2.7.7.49.	GO:0006313|transposition, DNA-mediated;	.	GO:0003964|RNA-directed DNA polymerase activity;	.	.
Bta00998	91	6.99128	7	0.504217	13.8656	3.79344	2.09053e-20	up	Alpha-N-acetylglucosaminidase [Zootermopsis nevadensis]	NAGLU_C	Alpha-N-acetylglucosaminidase (NAGLU) C-terminal domain. Alpha-N-acetylglucosaminidase, a lysosomal enzyme required for the stepwise degradation of heparan sulfate. Mutations on the alpha-N-acetylglucosaminidase (NAGLU) gene can lead to Mucopolysaccharidosis type IIIB (MPS IIIB; or Sanfilippo syndrome type B) characterized by neurological dysfunction but relatively mild somatic manifestations. Th…	GO:0021680|cerebellar Purkinje cell layer development;GO:0006027|glycosaminoglycan catabolic process;GO:0060119|inner ear receptor cell development;GO:0045475|locomotor rhythm;GO:0007040|lysosome organization;GO:0042474|middle ear morphogenesis;GO:0007399|nervous system development;GO:0046548|retinal rod cell development;	GO:0070062|extracellular exosome;GO:0043202|lysosomal lumen;GO:0005764|lysosome;	GO:0004561|alpha-N-acetylglucosaminidase activity;	K01205	NAGLU; alpha-N-acetylglucosaminidase [EC:3.2.1.50]
Bta12203	131	10.0644	345	24.8507	0.404993	-1.30403	2.54936e-20	down	.	K1377	Susceptibility to monomelic amyotrophy. This family of proteins is associated with a susceptibility to monomelic amyotrophy.	.	.	.	.	.
Bta06326	85	6.53031	5	0.360155	18.1319	4.18046	2.95927e-20	up	putative reverse transcriptase [Drosophila simulans]	RVT_1	Reverse transcriptase (RNA-dependent DNA polymerase). A reverse transcriptase gene is usually indicative of a mobile element such as a retrotransposon or retrovirus. Reverse transcriptases occur in a variety of mobile elements, including retrotransposons, retroviruses, group II introns, bacterial msDNAs, hepadnaviruses, and caulimoviruses.	GO:0006313|transposition, DNA-mediated;	.	GO:0003964|RNA-directed DNA polymerase activity;	.	.
Bta10461	50	3.84136	199	14.3342	0.267986	-1.89977	3.05607e-20	down	.	CAF-1_p150	Chromatin assembly factor 1 complex p150 subunit, N-terminal. CAF-1_p150 is a polypeptide subunit of CAF-1, which functions in depositing newly synthesized and acetylated histones H3/H4 into chromatin during DNA replication and repair. CAF-1_p150 includes the HP1 interaction site, the PEST, KER and ED interacting sites. CAF-1_p150 interacts directly with newly synthesized and acetylated histones …	.	.	.	.	.
Bta07209	159	12.2155	390	28.0921	0.434838	-1.20145	3.25617e-20	down	.	Got1	Got1/Sft2-like family. Traffic through the yeast Golgi complex depends on a member of the syntaxin family of SNARE proteins, Sed5, present in early Golgi cisternae. Got1 is thought to facilitate Sed5-dependent fusion events. This is a family of sequences derived from eukaryotic proteins. They are similar to a region of a SNARE-like protein required for traffic through the Golgi complex, SFT2 prot…	.	.	.	.	.
Bta15693	198	15.2118	451	32.486	0.468257	-1.09463	3.85077e-20	down	PREDICTED: LOW QUALITY PROTEIN: telomere-associated protein RIF1-like [Apis mellifera]	Rif1_N	Rap1-interacting factor 1 N terminal. This domain family is found in eukaryotes, and is typically between 135 and 146 amino acids in length. Rif1 is a protein which interacts with Rap1 to regulate telomere length. Interaction with telomeres limits their length. The N terminal region contains many HEAT- and ARMADILLO- type repeats. These are helical folds which form extended curved proteins or RNA…	.	.	.	.	.
Bta08731	161	12.3692	392	28.2362	0.438062	-1.19079	4.79613e-20	down	PREDICTED: neurabin-1 isoform X1 [Acyrthosiphon pisum]	PDZ	PDZ domain (Also known as DHR or GLGF). PDZ domains are found in diverse signaling proteins.	GO:0007015|actin filament organization;GO:0007568|aging;GO:0019722|calcium-mediated signaling;GO:0097237|cellular response to toxic substance;GO:0060079|excitatory postsynaptic potential;GO:1900272|negative regulation of long-term synaptic potentiation;GO:1904049|negative regulation of spontaneous neurotransmitter secretion;GO:0051497|negative regulation of stress fiber assembly;GO:0048666|neuron…	GO:0015629|actin cytoskeleton;GO:0030054|cell junction;GO:0030864|cortical actin cytoskeleton;GO:0005856|cytoskeleton;GO:0005829|cytosol;GO:0030425|dendrite;GO:0043197|dendritic spine;GO:0044326|dendritic spine neck;GO:0030175|filopodium;GO:0030426|growth cone;GO:1990761|growth cone lamellipodium;GO:0030027|lamellipodium;GO:0031594|neuromuscular junction;GO:0043005|neuron projection;GO:0043025|ne…	GO:0051015|actin filament binding;GO:0051020|GTPase binding;GO:0044325|ion channel binding;GO:0008022|protein C-terminus binding;GO:0032403|protein complex binding;GO:0019904|protein domain specific binding;GO:0042803|protein homodimerization activity;GO:0019901|protein kinase binding;GO:0008157|protein phosphatase 1 binding;	K17551	PPP1R9; neurabin
Bta07165	160	12.2924	389	28.0201	0.438698	-1.1887	7.49279e-20	down	60S ribosomal protein L31 [Zootermopsis nevadensis]	Ribosomal_L31e	Ribosomal protein L31e.	GO:0006412|translation;	GO:0005840|ribosome;	GO:0003735|structural constituent of ribosome;	.	.
Bta02146	7	0.53779	96	6.91498	0.0777718	-3.68461	8.03711e-20	down	hypothetical protein M514_08442 [Trichuris suis]	FLYWCH	FLYWCH zinc finger domain. Mutations in the mod(mdg4) gene have effects on variegation (PEV), the properties of insulator sequences, correct path-finding of growing nerve cells, meiotic pairing of chromosomes, and apoptosis. The occurrence of FLYWCH motifs in mod(mdg4) gene product and other proteins is discussed in.	.	.	.	.	.
Bta08300	76	5.83887	2	0.144062	40.5302	5.34093	8.27636e-20	up	unknown [Lygus lineolaris]	DNA_pol_viral_N	DNA polymerase (viral) N-terminal domain.	.	.	.	.	.
Bta01833	316	24.2774	137	9.86825	2.46015	1.29875	9.02487e-20	up	PREDICTED: uncharacterized protein LOC105686046 [Athalia rosae]	Spectrin	Spectrin repeat. Spectrin repeat-domains are found in several proteins involved in cytoskeletal structure. These include spectrin, alpha-actinin and dystrophin. The sequence repeat used in this family is taken from the structural repeat in reference. The spectrin domain- repeat forms a three helix bundle. The second helix is interrupted by proline in some sequences. The repeats are defined by a c…	.	.	.	.	.
Bta08742	113	8.68147	17	1.22453	7.08965	2.82571	1.01829e-19	up	chloride intracellular channel [Riptortus pedestris]	GST_C_3	Glutathione S-transferase, C-terminal domain. This domain is closely related to pfam00043.	GO:1902476|chloride transmembrane transport;GO:0002064|epithelial cell development;GO:0035150|regulation of tube size;	GO:0043296|apical junction complex;GO:0016324|apical plasma membrane;GO:0034707|chloride channel complex;GO:0005887|integral component of plasma membrane;GO:0005764|lysosome;GO:0005634|nucleus;	GO:0005254|chloride channel activity;GO:0005244|voltage-gated ion channel activity;	K05022	CLIC2; chloride intracellular channel protein 2
Bta04770	53	4.07184	202	14.5503	0.279846	-1.83729	1.10479e-19	down	cathepsin [Danaus plexippus]	Inhibitor_I29	Cathepsin propeptide inhibitor domain (I29). This domain is found at the N-terminus of some C1 peptidases such as Cathepsin L where it acts as a propeptide. There are also a number of proteins that are composed solely of multiple copies of this domain such as the peptidase inhibitor salarin. This family is classified as I29 by MEROPS.	.	GO:0005773|vacuole;	GO:0008234|cysteine-type peptidase activity;	.	.
Bta05616	97	7.45224	283	20.3848	0.365579	-1.45175	1.11562e-19	down	Putative polypeptide N-acetylgalactosaminyltransferase 10 [Zootermopsis nevadensis]	Ricin_B_lectin	Ricin-type beta-trefoil lectin domain.	GO:0006486|protein glycosylation;	GO:0000139|Golgi membrane;GO:0016021|integral component of membrane;	GO:0030246|carbohydrate binding;GO:0046872|metal ion binding;GO:0004653|polypeptide N-acetylgalactosaminyltransferase activity;	K00710	GALNT; polypeptide N-acetylgalactosaminyltransferase [EC:2.4.1.41]
Bta08097	214	16.441	472	33.9987	0.483579	-1.04818	1.11572e-19	down	WD repeat-containing protein 43 [Zootermopsis nevadensis]	Utp12	Dip2/Utp12 Family. This domain is found at the C-terminus of proteins containing WD40 repeats. These proteins are part of the U3 ribonucleoprotein the yeast protein is called Utp12 or DIP2.	GO:0000132|establishment of mitotic spindle orientation;GO:0031023|microtubule organizing center organization;GO:0007097|nuclear migration;GO:2000574|regulation of microtubule motor activity;GO:0000003|reproduction;GO:0006364|rRNA processing;GO:0047496|vesicle transport along microtubule;	GO:0005938|cell cortex;GO:0005813|centrosome;GO:0001650|fibrillar center;GO:0000776|kinetochore;GO:0005874|microtubule;GO:0005875|microtubule associated complex;GO:0005730|nucleolus;GO:0005654|nucleoplasm;	GO:0045502|dynein binding;GO:0008017|microtubule binding;GO:0044822|poly(A) RNA binding;	K14546	UTP5, WDR43; U3 small nucleolar RNA-associated protein 5
Bta12461	325	24.9688	144	10.3725	2.40722	1.26737	1.36909e-19	up	PREDICTED: cell growth regulator with RING finger domain protein 1-like isoform X1 [Acyrthosiphon pisum]	zf-C3HC4_3	Zinc finger, C3HC4 type (RING finger).	GO:0007050|cell cycle arrest;	GO:0043231|intracellular membrane-bounded organelle;GO:0005654|nucleoplasm;	GO:0008270|zinc ion binding;	.	.
Bta05550	160	12.2924	387	27.876	0.440965	-1.18126	1.41128e-19	down	PREDICTED: uncharacterized protein LOC104265527, partial [Ciona intestinalis]	Lipase_GDSL_2	GDSL-like Lipase/Acylhydrolase family. This family of presumed lipases and related enzymes are similar to pfam00657.	.	.	.	.	.
Bta11808	440	33.804	227	16.351	2.06739	1.04781	1.45229e-19	up	lachesin precursor, putative [Pediculus humanus corporis]	I-set	Immunoglobulin I-set domain.	GO:0007155|cell adhesion;GO:0007169|transmembrane receptor protein tyrosine kinase signaling pathway;	GO:0031225|anchored component of membrane;GO:0005886|plasma membrane;	GO:0004714|transmembrane receptor protein tyrosine kinase activity;	.	.
Bta09104	223	17.1325	77	5.54639	3.08894	1.62711	1.46219e-19	up	K X DL motif-containing protein [Coptotermes formosanus]	KxDL	Uncharacterized conserved protein. This is a family of short proteins which are conserved over a region of 80 residues. There is a characteristic KxDL motif towards the C-terminus. The function is unknown.	.	GO:0005576|extracellular region;GO:0005739|mitochondrion;	GO:0005524|ATP binding;GO:0004674|protein serine/threonine kinase activity;	.	.
Bta03391	157	12.0619	382	27.5159	0.438361	-1.18981	1.50323e-19	down	BCL-6 corepressor [Zootermopsis nevadensis]	Ank_2	Ankyrin repeats (3 copies).	GO:0007507|heart development;GO:0035518|histone H2A monoubiquitination;GO:0030502|negative regulation of bone mineralization;GO:0000415|negative regulation of histone H3-K36 methylation;GO:0051572|negative regulation of histone H3-K4 methylation;GO:0070171|negative regulation of tooth mineralization;GO:0000122|negative regulation of transcription from RNA polymerase II promoter;GO:0045892|negativ…	GO:0005739|mitochondrion;GO:0005634|nucleus;GO:0031519|PcG protein complex;	GO:0031072|heat shock protein binding;GO:0042826|histone deacetylase binding;GO:0003714|transcription corepressor activity;GO:0008134|transcription factor binding;GO:0044212|transcription regulatory region DNA binding;GO:0004842|ubiquitin-protein transferase activity;	.	.
Bta08596	41	3.14992	177	12.7495	0.247062	-2.01705	1.52083e-19	down	TPA: tudor domain containing 1 [Bos taurus]	TUDOR	Tudor domain.	GO:0043046|DNA methylation involved in gamete generation;GO:0031047|gene silencing by RNA;GO:0007281|germ cell development;GO:0051321|meiotic cell cycle;GO:0007275|multicellular organismal development;GO:0034587|piRNA metabolic process;GO:0007283|spermatogenesis;	GO:0033391|chromatoid body;GO:0005737|cytoplasm;GO:0043186|P granule;GO:0071546|pi-body;	GO:0046872|metal ion binding;	K18405	TDRD1_4_6_7; tudor domain-containing protein 1/4/6/7
Bta01722	75	5.76204	1	0.072031	79.9939	6.32182	1.60988e-19	up	PREDICTED: uncharacterized protein LOC100159152 isoform X2 [Acyrthosiphon pisum]	Aa_trans	Transmembrane amino acid transporter protein. This transmembrane region is found in many amino acid transporters including UNC-47 and MTR. UNC-47 encodes a vesicular amino butyric acid (GABA) transporter, (VGAT). UNC-47 is predicted to have 10 transmembrane domains. MTR is a N system amino acid transporter system protein involved in methyltryptophan resistance. Other members of this family includ…	GO:0006865|amino acid transport;	GO:0016021|integral component of membrane;	GO:0015293|symporter activity;	K14209	SLC36A, PAT; solute carrier family 36 (proton-coupled amino acid transporter)
Bta07291	84	6.45349	259	18.656	0.345919	-1.53149	1.63873e-19	down	40S ribosomal protein S8 [Triatoma infestans]	Ribosomal_S8e	Ribosomal protein S8e.	GO:0006412|translation;	GO:0005840|ribosome;	GO:0003735|structural constituent of ribosome;	K02995	RP-S8e, RPS8; small subunit ribosomal protein S8e
Bta04453	112	8.60465	307	22.1135	0.389112	-1.36174	2.10592e-19	down	Apolipophorin [Zootermopsis nevadensis]	Vitellogenin_N	Lipoprotein amino terminal region. This family contains regions from: Vitellogenin, Microsomal triglyceride transfer protein and apolipoprotein B-100. These proteins are all involved in lipid transport. This family contains the LV1n chain from lipovitellin, that contains two structural domains.	GO:0016055|Wnt signaling pathway;	GO:0005576|extracellular region;	GO:0008289|lipid binding;GO:0005319|lipid transporter activity;	.	.
Bta06009	402	30.8845	200	14.4062	2.14384	1.10019	2.26559e-19	up	PREDICTED: translation initiation factor eIF-2B subunit gamma [Tribolium castaneum]	NTP_transferase	Nucleotidyl transferase. This family includes a wide range of enzymes which transfer nucleotides onto phosphosugars.	GO:0051716|cellular response to stimulus;GO:0021766|hippocampus development;GO:0014003|oligodendrocyte development;GO:0009749|response to glucose;GO:0009408|response to heat;GO:0043434|response to peptide hormone;GO:0006412|translation;GO:0006413|translational initiation;	GO:0005737|cytoplasm;GO:0005851|eukaryotic translation initiation factor 2B complex;	GO:0005085|guanyl-nucleotide exchange factor activity;GO:0016779|nucleotidyltransferase activity;GO:0003743|translation initiation factor activity;	K03241	EIF2B3; translation initiation factor eIF-2B subunit gamma
Bta14272	56	4.30232	206	14.8384	0.289945	-1.78615	2.42376e-19	down	Aladin [Zootermopsis nevadensis]	WD40	WD domain, G-beta repeat.	GO:0009566|fertilization;GO:0031047|gene silencing by RNA;GO:0075733|intracellular transport of virus;GO:0007612|learning;GO:0007077|mitotic nuclear envelope disassembly;GO:0006406|mRNA export from nucleus;GO:0006913|nucleocytoplasmic transport;GO:0016925|protein sumoylation;GO:0015031|protein transport;GO:1900034|regulation of cellular response to heat;GO:0010827|regulation of glucose transport;…	GO:0005813|centrosome;GO:0005737|cytoplasm;GO:0016020|membrane;GO:0005635|nuclear envelope;GO:0031965|nuclear membrane;GO:0005643|nuclear pore;GO:0005654|nucleoplasm;GO:0005634|nucleus;	.	K14320	AAAS; aladin
[truncated: 2,924 more rows]

## Sheet: PaLCuCNV VS Non-V
Dataset S2b. Differentially expressed genes in PSG from whiteflies viruliferous for PaLCuCNV compared to that from non-viruliferous (Non-V) whiteflies
[truncated: 3,691 more rows]
