# Supplementary material for: A plant DNA virus replicates in the salivary glands of its insect vector via recruitment of host DNA synthesis machinery
Source: Proc Natl Acad Sci U S A. 2020 Jul 7;117(29):16928–37. doi: 10.1073/pnas.1820132117 (PMC7382290; doi:10.1073/pnas.1820132117)
Supplement: Supplementary File [file pnas.1820132117.sd03.xlsx]

## Sheet: Replication and repair
Dataset S3a. TYLCV regulated genes related to cell cycle, DNA replication and DNA repair
	Cell cycle	Gene ID	TYLCV_FPKM	Non-V_FPKM	Log2(TYLCV_FPKM/Non-V_FPKM)	up/down	P-Value	NR:Description	KEGG:Description
		Bta07877	173.399	54.7436	1.66333	up	3.56691e-190	hypothetical protein L798_00720 [Zootermopsis nevadensis]	CDKN1B, P27, KIP1; cyclin-dependent kinase inhibitor 1B
		Bta01927	13.9057	4.68202	1.57048	up	1.8392e-15	Mitotic checkpoint protein BUB3 [Zootermopsis nevadensis]	BUB3; cell cycle arrest protein BUB3
		Bta15086	9.29609	2.30499	2.01186	up	1.18698e-14	Cullin-1 [Zootermopsis nevadensis]	CUL1, CDC53; cullin 1
		Bta06164	6.37666	1.36859	2.22011	up	9.4783e-12	Anaphase-promoting complex subunit 4 [Zootermopsis nevadensis]	APC4; anaphase-promoting complex subunit 4
		Bta15576	7.14493	2.59312	1.46223	up	4.92626e-08	Anaphase-promoting complex subunit 7 [Zootermopsis nevadensis]	APC7; anaphase-promoting complex subunit 7
		Bta01852	1.61337	0.072031	4.48532	up	2.097e-06	PREDICTED: separin [Acyrthosiphon pisum]	ESP1; separase [EC:3.4.22.49]
		Bta06750	3.76453	1.08047	1.80082	up	3.49593e-06	Chain A, Crystal Structure Of The Eukaryotic Origin Recognition Complex	ORC1; origin recognition complex subunit 1
		Bta09511	2.91943	1.08047	1.43404	up	0.000356513	PREDICTED: origin recognition complex subunit 5-like [Acyrthosiphon pisum]	ORC5; origin recognition complex subunit 5
		Bta06714	1.45972	0.504217	1.53357	up	0.00502104	PREDICTED: zinc finger protein 774 [Acyrthosiphon pisum]	ZBTB17, MIZ1; zinc finger and BTB domain-containing protein 17
		Bta05066	54.6241	162.718	-1.57476	down	4.29085e-165	PREDICTED: protein L-Myc-1b [Megachile rotundata]	MYC; Myc proto-oncogene protein
		Bta07538	3.61088	36.6638	-3.34393	down	1.95536e-91	G2/mitotic-specific cyclin-A [Zootermopsis nevadensis]	CCNA; cyclin A
		Bta11395	0.0768272	2.30499	-4.907	down	1.11245e-08	PREDICTED: cell division control protein 6 homolog isoform X2 [Wasmannia auropunctata]	CDC6; cell division control protein 6
		Bta01068	3.61088	8.13951	-1.17259	down	8.10106e-07	PREDICTED: cell division cycle protein 20 homolog [Athalia rosae]	CDC20; cell division cycle 20, cofactor of APC complex
		Bta08519	2.22799	5.47436	-1.29695	down	1.0082e-05	PREDICTED: gastrula zinc finger protein XlCGF8.2DB-like [Danio rerio]	ZBTB17, MIZ1; zinc finger and BTB domain-containing protein 17
		Bta13655	1.84385	3.88968	-1.07693	down	0.000855	hypothetical protein L798_00564, partial [Zootermopsis nevadensis]	APC1; anaphase-promoting complex subunit 1
		Bta02129	0.230482	0.864372	-1.907	down	0.00954947	PREDICTED: DNA replication licensing factor Mcm3 [Fopius arisanus]	MCM3; DNA replication licensing factor MCM3 [EC:3.6.4.12]
		Bta04828	0.614618	1.44062	-1.22893	down	0.0134562	PREDICTED: cyclin-dependent kinase 7 [Megachile rotundata]	CDK7; cyclin-dependent kinase 7 [EC:2.7.11.22 2.7.11.23]
	DNA replication	Gene ID	TYLCV_FPKM	Non-V_FPKM	Log2(TYLCV_FPKM/Non-V_FPKM)	up/down	P-Value	NR:Description	KEGG:Description
		Bta13584	21.8958	5.76248	1.92589	up	1.34879e-30	DNA polymerase delta subunit 2 [Zootermopsis nevadensis]	POLD2; DNA polymerase delta subunit 2
		Bta13597	17.9776	7.49123	1.26292	up	1.69592e-14	Replication protein A 70 kDa DNA-binding subunit [Zootermopsis nevadensis]	RFA1, RPA1, rpa; replication factor A1
		Bta14636	8.52782	2.88124	1.56549	up	4.44128e-10	PREDICTED: replication factor C subunit 2 [Athalia rosae]	RFC2_4; replication factor C subunit 2/4
		Bta05111	8.37417	4.03374	1.05383	up	4.008e-06	PREDICTED: replication factor C subunit 3 [Bombyx mori]	RFC3_5; replication factor C subunit 3/5
		Bta02685	6.14618	2.80921	1.12952	up	2.52772e-05	Replication factor C subunit 4 [Zootermopsis nevadensis]	RFC2_4; replication factor C subunit 2/4
		Bta00908	3.22674	1.08047	1.57843	up	7.13952e-05	PREDICTED: replication factor C subunit 5 [Acyrthosiphon pisum]	RFC3_5; replication factor C subunit 3/5
		Bta12751	0.460963	0.0360155	3.67796	up	0.00781133	PREDICTED: uncharacterized protein LOC105284948 [Cerapachys biroi]	RFA1, RPA1, rpa; replication factor A1
		Bta12618	0.460963	0.144062	1.67796	up	0.0455301	PREDICTED: replication protein A 70 kDa DNA-binding subunit-like [Metaseiulus occidentalis]	RFA1, RPA1, rpa; replication factor A1
		Bta02129	0.230482	0.864372	-1.907	down	0.00954947	PREDICTED: DNA replication licensing factor Mcm3 [Fopius arisanus]	MCM3; DNA replication licensing factor MCM3 [EC:3.6.4.12]
	Mismatch repair	Gene ID	TYLCV_FPKM	Non-V_FPKM	Log2(TYLCV_FPKM/Non-V_FPKM)	up/down	P-Value	NR:Description	KEGG:Description
		Bta11120	12.8301	1.1525	3.4767	up	5.92989e-34	DNA mismatch repair protein Mlh3 [Zootermopsis nevadensis]	MLH3; DNA mismatch repair protein MLH3
		Bta13584	21.8958	5.76248	1.92589	up	1.34879e-30	DNA polymerase delta subunit 2 [Zootermopsis nevadensis]	POLD2; DNA polymerase delta subunit 2
		Bta09449	9.06561	1.1525	2.97564	up	1.60137e-21	gag-pol polyprotein, partial [Lasius niger]	MSH6; DNA mismatch repair protein MSH6
		Bta13597	17.9776	7.49123	1.26292	up	1.69592e-14	Replication protein A 70 kDa DNA-binding subunit [Zootermopsis nevadensis]	RFA1, RPA1, rpa; replication factor A1
		Bta14636	8.52782	2.88124	1.56549	up	4.44128e-10	PREDICTED: replication factor C subunit 2 [Athalia rosae]	RFC2_4; replication factor C subunit 2/4
		Bta05111	8.37417	4.03374	1.05383	up	4.008e-06	PREDICTED: replication factor C subunit 3 [Bombyx mori]	RFC3_5; replication factor C subunit 3/5
		Bta02685	6.14618	2.80921	1.12952	up	2.52772e-05	Replication factor C subunit 4 [Zootermopsis nevadensis]	RFC2_4; replication factor C subunit 2/4
		Bta00908	3.22674	1.08047	1.57843	up	7.13952e-05	PREDICTED: replication factor C subunit 5 [Acyrthosiphon pisum]	RFC3_5; replication factor C subunit 3/5
		Bta12751	0.460963	0.0360155	3.67796	up	0.00781133	PREDICTED: uncharacterized protein LOC105284948 [Cerapachys biroi]	RFA1, RPA1, rpa; replication factor A1
		Bta12618	0.460963	0.144062	1.67796	up	0.0455301	PREDICTED: replication protein A 70 kDa DNA-binding subunit-like [Metaseiulus occidentalis]	RFA1, RPA1, rpa; replication factor A1
	Nucleotide excision repair	Gene ID	TYLCV_FPKM	Non-V_FPKM	Log2(TYLCV_FPKM/Non-V_FPKM)	up/down	P-Value	NR:Description	KEGG:Description
		Bta04570	72.9858	28.9565	1.33373	up	1.22865e-58	uv excision repair protein rad23, putative [Pediculus humanus corporis]	RAD23, HR23; UV excision repair protein RAD23
		Bta13584	21.8958	5.76248	1.92589	up	1.34879e-30	DNA polymerase delta subunit 2 [Zootermopsis nevadensis]	POLD2; DNA polymerase delta subunit 2
		Bta13597	17.9776	7.49123	1.26292	up	1.69592e-14	Replication protein A 70 kDa DNA-binding subunit [Zootermopsis nevadensis]	RFA1, RPA1, rpa; replication factor A1
		Bta04619	9.37292	3.16937	1.5643	up	6.6705e-11	DNA excision repair protein ERCC-8 [Zootermopsis nevadensis]	ERCC8, CKN1, CSA; DNA excision repair protein ERCC-8
		Bta14636	8.52782	2.88124	1.56549	up	4.44128e-10	PREDICTED: replication factor C subunit 2 [Athalia rosae]	RFC2_4; replication factor C subunit 2/4
		Bta05111	8.37417	4.03374	1.05383	up	4.008e-06	PREDICTED: replication factor C subunit 3 [Bombyx mori]	RFC3_5; replication factor C subunit 3/5
		Bta02685	6.14618	2.80921	1.12952	up	2.52772e-05	Replication factor C subunit 4 [Zootermopsis nevadensis]	RFC2_4; replication factor C subunit 2/4
		Bta00908	3.22674	1.08047	1.57843	up	7.13952e-05	PREDICTED: replication factor C subunit 5 [Acyrthosiphon pisum]	RFC3_5; replication factor C subunit 3/5
		Bta12751	0.460963	0.0360155	3.67796	up	0.00781133	PREDICTED: uncharacterized protein LOC105284948 [Cerapachys biroi]	RFA1, RPA1, rpa; replication factor A1
		Bta12618	0.460963	0.144062	1.67796	up	0.0455301	PREDICTED: replication protein A 70 kDa DNA-binding subunit-like [Metaseiulus occidentalis]	RFA1, RPA1, rpa; replication factor A1
		Bta04828	0.614618	1.44062	-1.22893	down	0.0134562	PREDICTED: cyclin-dependent kinase 7 [Megachile rotundata]	CDK7; cyclin-dependent kinase 7 [EC:2.7.11.22 2.7.11.23]
	Base excision repair	Gene ID	TYLCV_FPKM	Non-V_FPKM	Log2(TYLCV_FPKM/Non-V_FPKM)	up/down	P-Value	NR:Description	KEGG:Description
		Bta13584	21.8958	5.76248	1.92589	up	1.34879e-30	DNA polymerase delta subunit 2 [Zootermopsis nevadensis]	POLD2; DNA polymerase delta subunit 2
		Bta14786	22.664	7.56326	1.58332	up	1.955e-24	PREDICTED: single-strand selective monofunctional uracil DNA glycosylase isoform X1 [Diaphorina citri]	SMUG1; single-strand selective monofunctional uracil DNA glycosylase [EC:3.2.2.-]
		Bta07235	5.3779	0.792341	2.76285	up	1.40067e-12	PREDICTED: endonuclease III-like protein 1 [Acyrthosiphon pisum]	NTH; endonuclease III [EC:4.2.99.18]
		Bta03966	2.22799	0.072031	4.95098	up	1.82813e-08	DNA polymerase beta [Zootermopsis nevadensis]	POLB; DNA polymerase beta [EC:2.7.7.7 4.2.99.-]
	Homologous recombination repair	Gene ID	TYLCV_FPKM	Non-V_FPKM	Log2(TYLCV_FPKM/Non-V_FPKM)	up/down	P-Value	NR:Description	KEGG:Description
		Bta09078	54.7778	19.8806	1.46223	up	8.70199e-51	PREDICTED: DNA topoisomerase 3-alpha [Acyrthosiphon pisum]	TOP3; DNA topoisomerase III [EC:5.99.1.2]
		Bta13584	21.8958	5.76248	1.92589	up	1.34879e-30	DNA polymerase delta subunit 2 [Zootermopsis nevadensis]	POLD2; DNA polymerase delta subunit 2
		Bta13597	17.9776	7.49123	1.26292	up	1.69592e-14	Replication protein A 70 kDa DNA-binding subunit [Zootermopsis nevadensis]	RFA1, RPA1, rpa; replication factor A1
		Bta09513	8.7583	2.66515	1.71644	up	1.59773e-11	Crossover junction endonuclease MUS81 [Zootermopsis nevadensis]	MUS81; crossover junction endonuclease MUS81 [EC:3.1.22.-]
		Bta10293	7.37541	2.52109	1.54868	up	7.95987e-09	double-strand break repair protein MRE11 [Culex quinquefasciatus]	MRE11; double-strand break repair protein MRE11
		Bta09424	7.52907	3.52952	1.093	up	6.39215e-06	DNA repair protein RAD51-like protein 4 [Zootermopsis nevadensis]	RAD51L3, RAD51D; RAD51-like protein 3
		Bta00815	1.07558	0.072031	3.90035	up	0.000139656	E3 ubiquitin-protein ligase TRIM22 [Myotis davidii]	RAD50; DNA repair protein RAD50 [EC:3.6.-.-]
		Bta12751	0.460963	0.0360155	3.67796	up	0.00781133	PREDICTED: uncharacterized protein LOC105284948 [Cerapachys biroi]	RFA1, RPA1, rpa; replication factor A1
		Bta12618	0.460963	0.144062	1.67796	up	0.0455301	PREDICTED: replication protein A 70 kDa DNA-binding subunit-like [Metaseiulus occidentalis]	RFA1, RPA1, rpa; replication factor A1
		Bta12822	0.921927	3.31343	-1.8456	down	8.88834e-06	PREDICTED: DNA repair and recombination protein RAD54-like, partial [Diaphorina citri]	RAD54L, RAD54; DNA repair and recombination protein RAD54 and RAD54-like protein [EC:3.6.4.-]
		Bta09150	1.30606	3.31343	-1.3431	down	0.000304484	Crossover junction endonuclease EME1 [Zootermopsis nevadensis]	EME1, MMS4; crossover junction endonuclease EME1 [EC:3.1.22.-]
		Bta15429	1.92068	4.24983	-1.14579	down	0.000305385	Bloom syndrome protein-like protein [Zootermopsis nevadensis]	BLM, RECQL3, SGS1; bloom syndrome protein [EC:3.6.4.12]
	Nonhomologous end-joining repair	Gene ID	TYLCV_FPKM	Non-V_FPKM	Log2(TYLCV_FPKM/Non-V_FPKM)	up/down	P-Value	NR:Description	KEGG:Description
		Bta11347	3.91819	0.576248	2.76542	up	1.26693e-09	PREDICTED: protein artemis-like [Diaphorina citri]	DCLRE1C, ARTEMIS, SCIDA; DNA cross-link repair 1C protein [EC:3.1.-.-]
		Bta10293	7.37541	2.52109	1.54868	up	7.95987e-09	double-strand break repair protein MRE11 [Culex quinquefasciatus]	MRE11; double-strand break repair protein MRE11
		Bta00815	1.07558	0.072031	3.90035	up	0.000139656	E3 ubiquitin-protein ligase TRIM22 [Myotis davidii]	RAD50; DNA repair protein RAD50 [EC:3.6.-.-]
		Bta08672	13.9826	29.1005	-1.05742	down	2.6358e-17	ATP-dependent DNA helicase 2 subunit 1 [Zootermopsis nevadensis]	XRCC6, KU70, G22P1; ATP-dependent DNA helicase 2 subunit 1

## Sheet: Immune response
Dataset S3b. TYLCV regulated genes related to immune response
	Lysosome	Gene ID	TYLCV_FPKM	Non-V_FPKM	Log2(TYLCV_FPKM/Non-V_FPKM)	up/down	P-Value	NR:Description	KEGG:Description
		Bta11871	84.6636	3.16937	4.73948	up	3.94439e-259	Cathepsin F precursor, putative [Pediculus humanus corporis]	CTSF; cathepsin F [EC:3.4.22.41]
		Bta15497	204.13	92.9921	1.13431	up	1.77169e-125	PREDICTED: cystinosin homolog [Musca domestica]	CTNS; cystinosin
		Bta13716	171.939	78.2977	1.13486	up	5.65878e-106	PREDICTED: V-type proton ATPase 116 kDa subunit a isoform 1 isoform X2 [Harpegnathos saltator]	ATPeV0A, ATP6N; V-type H+-transporting ATPase subunit a
		Bta10766	33.9576	2.16093	3.97401	up	4.65663e-96	cathepsin B [Haliotis discus hannai]	CTSB; cathepsin B [EC:3.4.22.1]
		Bta11284	62.9983	17.2874	1.86559	up	8.79351e-82	PREDICTED: CD63 antigen-like [Acyrthosiphon pisum]	CD63, MLA1, TSPAN30; CD63 antigen
		Bta02748	19.7446	0.144062	7.09862	up	7.01893e-61	PREDICTED: AP-3 complex subunit mu-2 [Plutella xylostella]	AP3M; AP-3 complex subunit mu
		Bta14751	16.0569	0.072031	7.80036	up	3.31838e-47	cathepsin B precursor [Araneus ventricosus]	CTSB; cathepsin B [EC:3.4.22.1]
		Bta20004	12.6765	0.864372	3.87436	up	3.42513e-36	PREDICTED: putative cysteine proteinase CG12163 isoform X3 [Musca domestica]	CTSF; cathepsin F [EC:3.4.22.41]
		Bta06492	53.5486	23.8423	1.16733	up	1.69545e-35	PREDICTED: V-type proton ATPase 21 kDa proteolipid subunit [Diaphorina citri]	ATPeV0B, ATP6F; V-type H+-transporting ATPase 21kDa proteolipid subunit
		Bta06693	9.21927	0.0360155	7.99989	up	2.94102e-27	PREDICTED: putative cysteine proteinase CG12163 isoform X3 [Musca domestica]	CTSF; cathepsin F [EC:3.4.22.41]
		Bta12547	7.0681	0.072031	6.61656	up	2.45355e-23	vacuolar H[+] ATPase subunit [Riptortus pedestris]	ATPeV1H; V-type H+-transporting ATPase subunit H
		Bta00998	6.99128	0.504217	3.79344	up	2.09053e-20	Alpha-N-acetylglucosaminidase [Zootermopsis nevadensis]	NAGLU; alpha-N-acetylglucosaminidase [EC:3.2.1.50]
		Bta08951	6.60714	0.576248	3.51926	up	2.00909e-18	cathepsin B, partial [Riptortus pedestris]	CTSB; cathepsin B [EC:3.4.22.1]
		Bta13982	9.29609	2.52109	1.88258	up	1.47912e-13	Chitooligosaccharidolytic beta-N-acetylglucosaminidase [Zootermopsis nevadensis]	HEXA_B; hexosaminidase [EC:3.2.1.52]
		Bta11458	3.76453	0.216093	4.12275	up	2.76219e-12	PREDICTED: V-type proton ATPase subunit H [Acyrthosiphon pisum]	ATPeV1H; V-type H+-transporting ATPase subunit H
		Bta04900	5.76204	1.08047	2.41493	up	9.60881e-12	PREDICTED: arylsulfatase B-like [Tribolium castaneum]	ARSB; arylsulfatase B [EC:3.1.6.12]
		Bta00746	7.22176	1.80078	2.00373	up	1.07997e-11	vacuolar H[+] ATPase subunit [Riptortus pedestris]	ATPeV1H; V-type H+-transporting ATPase subunit H
		Bta12286	5.60839	1.1525	2.28282	up	7.68082e-11	cathepsin B, partial [Riptortus pedestris]	CTSB; cathepsin B [EC:3.4.22.1]
		Bta05280	13.0606	6.12264	1.093	up	4.6029e-09	Iduronate 2-sulfatase [Zootermopsis nevadensis]	IDS; iduronate 2-sulfatase [EC:3.1.6.13]
		Bta01846	2.68895	0.216093	3.63732	up	1.19868e-08	vacuolar H[+] ATPase subunit [Riptortus pedestris]	ATPeV1H; V-type H+-transporting ATPase subunit H
		Bta07114	2.15116	0.0360155	5.90035	up	2.2477e-08	hypothetical protein D910_09924 [Dendroctonus ponderosae]	CTSF; cathepsin F [EC:3.4.22.41]
		Bta20006	2.07433	0.072031	4.84789	up	5.96443e-08	cathepsin B [Riptortus pedestris]	CTSB; cathepsin B [EC:3.4.22.1]
		Bta09676	2.76578	0.432186	2.67796	up	4.35903e-07	CG12163, isoform B [Drosophila melanogaster]	CTSF; cathepsin F [EC:3.4.22.41]
		Bta10767	1.6902	0.0360155	5.55243	up	6.33051e-07	cathepsin B, partial [Riptortus pedestris]	CTSB; cathepsin B [EC:3.4.22.1]
		Bta10487	6.60714	2.66515	1.30981	up	1.21328e-06	vacuolar H[+] ATPase subunit [Riptortus pedestris]	ATPeV1H; V-type H+-transporting ATPase subunit H
		Bta10714	2.22799	0.288124	2.95098	up	1.73497e-06	vacuolar H[+] ATPase subunit [Riptortus pedestris]	ATPeV1H; V-type H+-transporting ATPase subunit H
		Bta14666	1.84385	0.144062	3.67796	up	1.74634e-06	PREDICTED: arylsulfatase B-like [Acyrthosiphon pisum]	ARSB; arylsulfatase B [EC:3.1.6.12]
		Bta08697	5.83887	2.30499	1.34093	up	3.20088e-06	cathepsin B, partial [Riptortus pedestris]	CTSB; cathepsin B [EC:3.4.22.1]
		Bta12285	2.68895	0.648279	2.05236	up	1.67236e-05	cathepsin B [Riptortus pedestris]	CTSB; cathepsin B [EC:3.4.22.1]
		Bta05455	0.998754	0.072031	3.79344	up	0.000255828	PREDICTED: lysosomal thioesterase PPT2 homolog [Linepithema humile]	PPT; palmitoyl-protein thioesterase [EC:3.1.2.22]
		Bta06334	4.2255	2.01687	1.067	up	0.000604388	PREDICTED: acid ceramidase-like isoform X1 [Diaphorina citri]	ASAH1; acid ceramidase [EC:3.5.1.23]
		Bta06690	0.845099	0.072031	3.55243	up	0.000844366	hypothetical protein D910_09924 [Dendroctonus ponderosae]	CTSF; cathepsin F [EC:3.4.22.41]
		Bta09314	0.53779	0.0360155	3.90035	up	0.00425141	cathepsin B, partial [Riptortus pedestris]	CTSB; cathepsin B [EC:3.4.22.1]
		Bta01485	2.76578	1.36859	1.015	up	0.0051179	PREDICTED: beta-glucuronidase isoform X1 [Acyrthosiphon pisum]	uidA, GUSB; beta-glucuronidase [EC:3.2.1.31]
		Bta00927	0.53779	0.072031	2.90035	up	0.0090448	vacuolar H[+] ATPase subunit [Riptortus pedestris]	ATPeV1H; V-type H+-transporting ATPase subunit H
		Bta12131	0.845099	0.216093	1.96747	up	0.00906096	beta-N-acetylglucosaminidase [Locusta migratoria]	HEXA_B; hexosaminidase [EC:3.2.1.52]
		Bta10464	0.384136	0.0360155	3.41493	up	0.0145584	vacuolar H[+] ATPase subunit [Riptortus pedestris]	ATPeV1H; V-type H+-transporting ATPase subunit H
		Bta11420	0.384136	0.0360155	3.41493	up	0.0145584	cathepsin B precursor [Acyrthosiphon pisum]	CTSB; cathepsin B [EC:3.4.22.1]
		Bta14669	1.07558	0.504217	1.093	up	0.034341	PREDICTED: arylsulfatase B-like [Acyrthosiphon pisum]	ARSB; arylsulfatase B [EC:3.1.6.12]
		Bta02553	71.0652	456.317	-2.68282	down	0	cathepsin B, partial [Riptortus pedestris]	CTSB; cathepsin B [EC:3.4.22.1]
		Bta04338	40.2575	107.542	-1.41758	down	6.18211e-94	Lysosomal thioesterase PPT2-like protein [Zootermopsis nevadensis]	PPT; palmitoyl-protein thioesterase [EC:3.1.2.22]
		Bta06405	3.76453	8.78779	-1.22303	down	1.28382e-07	PREDICTED: sialin [Acyrthosiphon pisum]	SLC17A5; MFS transporter, ACS family, solute carrier family 17 (sodium-dependent inorganic phosphate cotransporter), member 5
		Bta14665	0.307309	2.01687	-2.71436	down	1.13498e-05	PREDICTED: arylsulfatase B-like [Acyrthosiphon pisum]	ARSB; arylsulfatase B [EC:3.1.6.12]
		Bta13439	0.230482	1.80078	-2.9659	down	1.40871e-05	Beta-mannosidase [Zootermopsis nevadensis]	E3.2.1.25, MANBA, manB; beta-mannosidase [EC:3.2.1.25]
		Bta15610	1.30606	3.81765	-1.54746	down	2.34775e-05	Beta-galactosidase [Zootermopsis nevadensis]	GLB1, ELNR1; beta-galactosidase [EC:3.2.1.23]
		Bta07511	0.53779	2.30499	-2.09965	down	4.73621e-05	hypothetical protein LOTGIDRAFT_220528 [Lottia gigantea]	LYPLA3; lysophospholipase III [EC:3.1.1.5]
		Bta06903	0.0384136	0.648279	-4.07693	down	0.00187089	PREDICTED: cathepsin L1 [Wasmannia auropunctata]	CTSK; cathepsin K [EC:3.4.22.38]
		Bta13915	0.0768272	0.360155	-2.22893	down	0.0377843	vacuolar H[+] ATPase subunit [Riptortus pedestris]	ATPeV1H; V-type H+-transporting ATPase subunit H
	Ubiquitin mediated proteolysis	Gene ID	TYLCV_FPKM	Non-V_FPKM	Log2(TYLCV_FPKM/Non-V_FPKM)	up/down	P-Value	NR:Description	KEGG:Description
		Bta08308	575.82	276.743	1.05707	up	0	putative ubiquitin-conjugating enzyme E2-17 kDa [Latrodectus hesperus]	UBE2D_E, UBC4, UBC5; ubiquitin-conjugating enzyme E2 D/E [EC:2.3.2.23]
		Bta05537	34.0345	6.98701	2.28425	up	1.02486e-57	ubiquitin-activating enzyme E1 [Riptortus pedestris]	UBE1, UBA1; ubiquitin-activating enzyme E1 [EC:6.2.1.45]
		Bta14565	40.2575	14.9825	1.42598	up	2.27786e-36	RING finger protein 37 [Zootermopsis nevadensis]	UBOX5, UIP5; U-box domain-containing protein 5
		Bta10621	42.7159	18.584	1.20071	up	7.19334e-30	PREDICTED: ubiquitin-conjugating enzyme E2 N [Microplitis demolitor]	UBE2N, BLU, UBC13; ubiquitin-conjugating enzyme E2 N [EC:62.3.2.23]
		Bta02468	28.6565	11.3089	1.34141	up	3.87178e-24	SUMO-activating enzyme subunit 2 [Zootermopsis nevadensis]	UBLE1B, SAE2, UBA2; ubiquitin-like 1-activating enzyme E1 B [EC:6.2.1.45]
		Bta06660	24.2006	10.2284	1.24246	up	1.65702e-18	Ubiquitin carrier protein E2 28 [Zootermopsis nevadensis]	UBE2D_E, UBC4, UBC5; ubiquitin-conjugating enzyme E2 D/E [EC:2.3.2.23]
		Bta15086	9.29609	2.30499	2.01186	up	1.18698e-14	Cullin-1 [Zootermopsis nevadensis]	CUL1, CDC53; cullin 1
		Bta06164	6.37666	1.36859	2.22011	up	9.4783e-12	Anaphase-promoting complex subunit 4 [Zootermopsis nevadensis]	APC4; anaphase-promoting complex subunit 4
		Bta04619	9.37292	3.16937	1.5643	up	6.6705e-11	DNA excision repair protein ERCC-8 [Zootermopsis nevadensis]	ERCC8, CKN1, CSA; DNA excision repair protein ERCC-8
		Bta15576	7.14493	2.59312	1.46223	up	4.92626e-08	Anaphase-promoting complex subunit 7 [Zootermopsis nevadensis]	APC7; anaphase-promoting complex subunit 7
		Bta10422	2.68895	0.504217	2.41493	up	2.33925e-06	E3 ubiquitin-protein ligase CBL, putative [Pediculus humanus corporis]	CBL; E3 ubiquitin-protein ligase CBL [EC:2.3.2.27]
		Bta02881	7.37541	3.31343	1.1544	up	3.24382e-06	Ubiquitin-conjugating enzyme E2 J2 [Zootermopsis nevadensis]	UBE2J2, NCUBE2, UBC6; ubiquitin-conjugating enzyme E2 J2 [EC:2.3.2.23]
		Bta07273	6.14618	2.73718	1.167	up	1.60595e-05	Pre-mRNA-processing factor 19 [Zootermopsis nevadensis]	PRPF19, PRP19; pre-mRNA-processing factor 19 [EC:2.3.2.27]
		Bta05690	1.07558	0.144062	2.90035	up	0.00061572	PREDICTED: apoptosis 1 inhibitor-like [Microplitis demolitor]	BIRC7_8; baculoviral IAP repeat-containing protein 7/8
		Bta03342	0.845099	0.144062	2.55243	up	0.00331323	E3 ubiquitin-protein ligase FANCL [Zootermopsis nevadensis]	FANCL, PHF9; E3 ubiquitin-protein ligase FANCL [EC:2.3.2.27]
		Bta04360	0.460963	0.144062	1.67796	up	0.0455301	Hypothetical protein GL50581_2694 [Giardia intestinalis ATCC 50581]	BIRC2_3; baculoviral IAP repeat-containing protein 2/3
		Bta13923	19.8214	42.6424	-1.10523	down	2.61541e-26	hypothetical protein KGM_13479 [Danaus plexippus]	UBE2O; ubiquitin-conjugating enzyme E2 O [EC:2.3.2.24]
		Bta01068	3.61088	8.13951	-1.17259	down	8.10106e-07	PREDICTED: cell division cycle protein 20 homolog [Athalia rosae]	CDC20; cell division cycle 20, cofactor of APC complex
		Bta02206	1.22924	3.0253	-1.29932	down	0.000674292	E3 ubiquitin-protein ligase RFWD2, partial [Zootermopsis nevadensis]	RFWD2, COP1; E3 ubiquitin-protein ligase RFWD2 [EC:2.3.2.27]
		Bta13655	1.84385	3.88968	-1.07693	down	0.000855	hypothetical protein L798_00564, partial [Zootermopsis nevadensis]	APC1; anaphase-promoting complex subunit 1
	Phagosome	Gene ID	TYLCV_FPKM	Non-V_FPKM	Log2(TYLCV_FPKM/Non-V_FPKM)	up/down	P-Value	NR:Description	KEGG:Description
		Bta13716	171.939	78.2977	1.13486	up	5.65878e-106	PREDICTED: V-type proton ATPase 116 kDa subunit a isoform 1 isoform X2 [Harpegnathos saltator]	ATPeV0A, ATP6N; V-type H+-transporting ATPase subunit a
		Bta10727	171.939	79.8824	1.10595	up	1.05016e-101	Sec61 alpha 1 subunit [Acyrthosiphon pisum]	SEC61A; protein transport protein SEC61 subunit alpha
		Bta06492	53.5486	23.8423	1.16733	up	1.69545e-35	PREDICTED: V-type proton ATPase 21 kDa proteolipid subunit [Diaphorina citri]	ATPeV0B, ATP6F; V-type H+-transporting ATPase 21kDa proteolipid subunit
		Bta12547	7.0681	0.072031	6.61656	up	2.45355e-23	vacuolar H[+] ATPase subunit [Riptortus pedestris]	ATPeV1H; V-type H+-transporting ATPase subunit H
		Bta07988	25.1993	10.8047	1.22173	up	9.63355e-19	Syntaxin-18 [Zootermopsis nevadensis]	STX18; syntaxin 18
		Bta08844	23.0482	10.3004	1.16195	up	4.3424e-16	Thrombospondin-3 precursor, putative [Pediculus humanus corporis]	THBS2S; thrombospondin 2/3/4/5
		Bta11458	3.76453	0.216093	4.12275	up	2.76219e-12	PREDICTED: V-type proton ATPase subunit H [Acyrthosiphon pisum]	ATPeV1H; V-type H+-transporting ATPase subunit H
		Bta00746	7.22176	1.80078	2.00373	up	1.07997e-11	vacuolar H[+] ATPase subunit [Riptortus pedestris]	ATPeV1H; V-type H+-transporting ATPase subunit H
		Bta07916	2.30482	0.0360155	5.99989	up	7.60362e-09	hypothetical protein FF38_09734 [Lucilia cuprina]	TUBA; tubulin alpha
		Bta01846	2.68895	0.216093	3.63732	up	1.19868e-08	vacuolar H[+] ATPase subunit [Riptortus pedestris]	ATPeV1H; V-type H+-transporting ATPase subunit H
		Bta10487	6.60714	2.66515	1.30981	up	1.21328e-06	vacuolar H[+] ATPase subunit [Riptortus pedestris]	ATPeV1H; V-type H+-transporting ATPase subunit H
		Bta10714	2.22799	0.288124	2.95098	up	1.73497e-06	vacuolar H[+] ATPase subunit [Riptortus pedestris]	ATPeV1H; V-type H+-transporting ATPase subunit H
		Bta00927	0.53779	0.072031	2.90035	up	0.0090448	vacuolar H[+] ATPase subunit [Riptortus pedestris]	ATPeV1H; V-type H+-transporting ATPase subunit H
		Bta14646	1.15241	0.432186	1.41493	up	0.0136475	PREDICTED: scavenger receptor class B member 1-like [Acyrthosiphon pisum]	SCARB1; scavenger receptor class B, member 1
		Bta10464	0.384136	0.0360155	3.41493	up	0.0145584	vacuolar H[+] ATPase subunit [Riptortus pedestris]	ATPeV1H; V-type H+-transporting ATPase subunit H
		Bta09210	0.384136	1.80078	-2.22893	down	0.000164804	Cytoplasmic dynein 2 heavy chain 1 [Zootermopsis nevadensis]	DYNC2H, DNCH2; dynein heavy chain 2, cytosolic
		Bta14643	0.0384136	0.648279	-4.07693	down	0.00187089	PREDICTED: scavenger receptor class B member 1 [Acyrthosiphon pisum]	SCARB1; scavenger receptor class B, member 1
		Bta14351	0.0384136	0.360155	-3.22893	down	0.0186456	PREDICTED: tubulin beta chain-like isoform X1 [Lepisosteus oculatus]	TUBB; tubulin beta
		Bta13915	0.0768272	0.360155	-2.22893	down	0.0377843	vacuolar H[+] ATPase subunit [Riptortus pedestris]	ATPeV1H; V-type H+-transporting ATPase subunit H
	Proteasome	Gene ID	TYLCV_FPKM	Non-V_FPKM	Log2(TYLCV_FPKM/Non-V_FPKM)	up/down	P-Value	NR:Description	KEGG:Description
		Bta02425	92.1158	45.5236	1.01683	up	2.86326e-48	26S protease regulatory subunit 4 [Lucilia cuprina]	PSMC1, RPT2; 26S proteasome regulatory subunit T2
		Bta06976	44.5598	14.8384	1.58641	up	1.05427e-46	26S proteasome non-ATPase regulatory subunit 11 [Zootermopsis nevadensis]	PSMD11, RPN6; 26S proteasome regulatory subunit N6

## Sheet: Signaling transduction pathway
Dataset S3c. TYLCV regulated genes related to signaling transduction pathway
	PI3K-Akt signaling pathway	Gene ID	TYLCV_FPKM	Non-V_FPKM	Log2(TYLCV_FPKM/Non-V_FPKM)	up/down	P-Value	NR:Description	KEGG:Description
		Bta07877	173.399	54.7436	1.66333	up	3.56691e-190	hypothetical protein L798_00720 [Zootermopsis nevadensis]	CDKN1B, P27, KIP1; cyclin-dependent kinase inhibitor 1B
		Bta09156	279.574	138.588	1.01243	up	1.21207e-142	hypothetical protein L798_12081, partial [Zootermopsis nevadensis]	INSR; insulin receptor [EC:2.7.10.1]
		Bta07848	19.2068	5.76248	1.73685	up	1.1049e-23	PREDICTED: insulin-like receptor [Fopius arisanus]	IGF1R; insulin-like growth factor 1 receptor [EC:2.7.10.1]
		Bta02238	18.5154	6.69889	1.46673	up	2.80526e-18	PREDICTED: LOW QUALITY PROTEIN: actin-binding protein anillin [Apis mellifera]	PPP2R3; serine/threonine-protein phosphatase 2A regulatory subunit B''
		Bta08844	23.0482	10.3004	1.16195	up	4.3424e-16	Thrombospondin-3 precursor, putative [Pediculus humanus corporis]	THBS2S; thrombospondin 2/3/4/5
		Bta05890	4.60963	0.432186	3.41493	up	4.53989e-13	Laminin subunit alpha, partial [Zootermopsis nevadensis]	LAMA3_5; laminin, alpha 3/5
		Bta08093	5.9157	1.36859	2.11186	up	1.87472e-10	PREDICTED: serine/threonine-protein phosphatase 2A 56 kDa regulatory subunit alpha isoform isoform X4 [Haliaeetus leucocephalus]	PPP2R5; serine/threonine-protein phosphatase 2A regulatory subunit B'
		Bta13679	5.99252	1.94484	1.62351	up	6.83919e-08	PREDICTED: glycogen [starch] synthase [Athalia rosae]	GYS; glycogen(starch) synthase [EC:2.4.1.11]
		Bta15381	3.53405	1.29656	1.44664	up	9.42655e-05	Eukaryotic translation initiation factor 4E type 2 [Zootermopsis nevadensis]	EIF4E; translation initiation factor 4E
		Bta03959	0.845099	0.0360155	4.55243	up	0.000376677	hypothetical protein HELRODRAFT_193192 [Helobdella robusta]	COL6A; collagen, type VI, alpha
		Bta07139	1.15241	0.360155	1.67796	up	0.00699706	PREDICTED: serine/threonine-protein phosphatase 2A 56 kDa regulatory subunit epsilon isoform-like, partial [Chrysochloris asiatica]	PPP2R5; serine/threonine-protein phosphatase 2A regulatory subunit B'
		Bta14683	1.38289	0.504217	1.45557	up	0.00753876	PREDICTED: guanine nucleotide-binding protein subunit beta-5 [Tribolium castaneum]	GNB5; guanine nucleotide-binding protein subunit beta-5
		Bta07103	0.460963	0.072031	2.67796	up	0.0162598	laminin A chain, putative [Pediculus humanus corporis]	LAMA1_2; laminin, alpha 1/2
		Bta05066	54.6241	162.718	-1.57476	down	4.29085e-165	PREDICTED: protein L-Myc-1b [Megachile rotundata]	MYC; Myc proto-oncogene protein
		Bta13438	6.223	14.4062	-1.21101	down	2.79541e-11	Phosphatidylinositol-4,5-bisphosphate 3-kinase catalytic subunit delta isoform [Zootermopsis nevadensis]	PIK3C; phosphatidylinositol-4,5-bisphosphate 3-kinase [EC:2.7.1.153]
		Bta09133	2.38164	5.54639	-1.21959	down	2.1363e-05	PREDICTED: ras-like protein 1 [Musca domestica]	KRAS, KRAS2; GTPase KRas
	MAPK signaling pathway	Gene ID	TYLCV_FPKM	Non-V_FPKM	Log2(TYLCV_FPKM/Non-V_FPKM)	up/down	P-Value	NR:Description	KEGG:Description
		Bta04642	739.769	344.236	1.10368	up	0	MAP kinase-interacting serine/threonine-protein kinase 1 [Zootermopsis nevadensis]	MKNK, MNK; MAP kinase interacting serine/threonine kinase [EC:2.7.11.1]
		Bta06587	153.27	52.9428	1.53357	up	1.0585e-149	PREDICTED: ras-like protein 3 [Microplitis demolitor]	RAP1A; Ras-related protein Rap-1A
		Bta11137	10.1412	2.30499	2.13739	up	5.5481e-17	PREDICTED: cAMP-dependent protein kinase catalytic subunit [Acyrthosiphon pisum]	PKA; protein kinase A [EC:2.7.11.11]
		Bta13292	18.1312	8.28357	1.13015	up	1.65207e-12	Ras-related protein M-Ras [Zootermopsis nevadensis]	MRAS; Ras-related protein M-Ras
		Bta06627	2.07433	0.144062	3.84789	up	2.90988e-07	PREDICTED: voltage-dependent L-type calcium channel subunit beta-2 isoform X5 [Linepithema humile]	CACNB2; voltage-dependent calcium channel beta-2
		Bta14159	1.45972	0.360155	2.019	up	0.00108953	PREDICTED: serum response factor homolog [Diaphorina citri]	SRF; serum response factor
		Bta04643	1.53654	0.504217	1.60757	up	0.00330709	dual specificity protein phosphatase, putative [Pediculus humanus corporis]	DUSP, MKP; dual specificity MAP kinase phosphatase [EC:3.1.3.16 3.1.3.48]
		Bta11789	0.384136	0.0360155	3.41493	up	0.0145584	PREDICTED: MDS1 and EVI1 complex locus protein EVI1-A [Diaphorina citri]	EVI1; ecotropic virus integration site 1 protein
		Bta10827	0.614618	0.216093	1.50804	up	0.0376725	Voltage-dependent calcium channel subunit alpha-2/delta-3 [Zootermopsis nevadensis]	CACNA2D3; voltage-dependent calcium channel alpha-2/delta-3
		Bta06076	0.921927	0.432186	1.093	up	0.0431136	heat shock protein [Phenacoccus solenopsis]	HSPA1_8; heat shock 70kDa protein 1/8
		Bta10722	16.441	150.113	-3.19067	down	0	PREDICTED: serine/threonine-protein phosphatase 5 isoform X2 [Nasonia vitripennis]	PPP5C; serine/threonine-protein phosphatase 5 [EC:3.1.3.16]
		Bta05066	54.6241	162.718	-1.57476	down	4.29085e-165	PREDICTED: protein L-Myc-1b [Megachile rotundata]	MYC; Myc proto-oncogene protein
		Bta10721	1.6902	19.0162	-3.49196	down	8.66891e-50	protein phosphatase-5 [Riptortus pedestris]	PPP5C; serine/threonine-protein phosphatase 5 [EC:3.1.3.16]
		Bta05706	2.76578	9.14794	-1.72576	down	4.83796e-12	hypothetical protein DAPPUDRAFT_307021 [Daphnia pulex]	NF1; neurofibromin 1
		Bta09027	0.768272	4.39389	-2.51581	down	1.01667e-09	PREDICTED: voltage-dependent T-type calcium channel subunit alpha-1G-like isoform X2 [Camponotus floridanus]	CACNA1H; voltage-dependent calcium channel T type alpha-1H
		Bta09133	2.38164	5.54639	-1.21959	down	2.1363e-05	PREDICTED: ras-like protein 1 [Musca domestica]	KRAS, KRAS2; GTPase KRas
		Bta05125	0.998754	2.01687	-1.01392	down	0.012615	Filamin-A [Zootermopsis nevadensis]	FLNA; filamin
		Bta00426	0.307309	0.72031	-1.22893	down	0.0467808	Transcription factor AP-1 [Zootermopsis nevadensis]	JUN; transcription factor AP-1
	Apoptosis	Gene ID	TYLCV_FPKM	Non-V_FPKM	Log2(TYLCV_FPKM/Non-V_FPKM)	up/down	P-Value	NR:Description	KEGG:Description
		Bta11137	10.1412	2.30499	2.13739	up	5.5481e-17	PREDICTED: cAMP-dependent protein kinase catalytic subunit [Acyrthosiphon pisum]	PKA; protein kinase A [EC:2.7.11.11]
		Bta06906	17.9776	7.56326	1.24912	up	2.82421e-14	PREDICTED: serine/threonine-protein kinase pelle-like [Acyrthosiphon pisum]	IRAK1; interleukin-1 receptor-associated kinase 1 [EC:2.7.11.1]
		Bta11500	12.446	5.69045	1.12907	up	4.28374e-09	cactus [Rhodnius prolixus]	NFKBIA; NF-kappa-B inhibitor alpha
		Bta05690	1.07558	0.144062	2.90035	up	0.00061572	PREDICTED: apoptosis 1 inhibitor-like [Microplitis demolitor]	BIRC7_8; baculoviral IAP repeat-containing protein 7/8
		Bta04360	0.460963	0.144062	1.67796	up	0.0455301	Hypothetical protein GL50581_2694 [Giardia intestinalis ATCC 50581]	BIRC2_3; baculoviral IAP repeat-containing protein 2/3
		Bta13438	6.223	14.4062	-1.21101	down	2.79541e-11	Phosphatidylinositol-4,5-bisphosphate 3-kinase catalytic subunit delta isoform [Zootermopsis nevadensis]	PIK3C; phosphatidylinositol-4,5-bisphosphate 3-kinase [EC:2.7.1.153]
	TGF-beta signaling pathway	Gene ID	TYLCV_FPKM	Non-V_FPKM	Log2(TYLCV_FPKM/Non-V_FPKM)	up/down	P-Value	NR:Description	KEGG:Description
		Bta10889	9.21927	2.0889	2.14191	up	1.27116e-15	PREDICTED: ras-like GTP-binding protein Rho1 isoform X2 [Ceratosolen solmsi marchali]	RHOA; Ras homolog gene family, member A
		Bta15086	9.29609	2.30499	2.01186	up	1.18698e-14	Cullin-1 [Zootermopsis nevadensis]	CUL1, CDC53; cullin 1
		Bta07211	1.84385	0.144062	3.67796	up	1.74634e-06	Dorsal-ventral patterning protein Sog, partial [Zootermopsis nevadensis]	CHRD; chordin
		Bta08548	3.76453	1.44062	1.38578	up	9.54495e-05	PREDICTED: protein decapentaplegic [Diaphorina citri]	BMP2_4; bone morphogenetic protein 2/4
		Bta14862	0.768272	0.072031	3.41493	up	0.00153647	PREDICTED: uncharacterized protein LOC100165611 isoform X2 [Acyrthosiphon pisum]	SMAD1; mothers against decapentaplegic homolog 1
		Bta05066	54.6241	162.718	-1.57476	down	4.29085e-165	PREDICTED: protein L-Myc-1b [Megachile rotundata]	MYC; Myc proto-oncogene protein
		Bta11802	0.614618	2.59312	-2.07693	down	2.0097e-05	PREDICTED: dorsal-ventral patterning protein Sog [Linepithema humile]	CHRD; chordin
	NF-kappa B signaling pathway	Gene ID	TYLCV_FPKM	Non-V_FPKM	Log2(TYLCV_FPKM/Non-V_FPKM)	up/down	P-Value	NR:Description	KEGG:Description
		Bta06906	17.9776	7.56326	1.24912	up	2.82421e-14	PREDICTED: serine/threonine-protein kinase pelle-like [Acyrthosiphon pisum]	IRAK1; interleukin-1 receptor-associated kinase 1 [EC:2.7.11.1]
		Bta11500	12.446	5.69045	1.12907	up	4.28374e-09	cactus [Rhodnius prolixus]	NFKBIA; NF-kappa-B inhibitor alpha
		Bta07958	2.15116	0.288124	2.90035	up	3.06973e-06	phospholipase C gamma 1 [Helicoverpa armigera]	PLCG2; phosphatidylinositol phospholipase C, gamma-2 [EC:3.1.4.11]
		Bta04360	0.460963	0.144062	1.67796	up	0.0455301	Hypothetical protein GL50581_2694 [Giardia intestinalis ATCC 50581]	BIRC2_3; baculoviral IAP repeat-containing protein 2/3
	NOD-like receptor signaling pathway	Gene ID	TYLCV_FPKM	Non-V_FPKM	Log2(TYLCV_FPKM/Non-V_FPKM)	up/down	P-Value	NR:Description	KEGG:Description
		Bta01201	9.21927	0.72031	3.67796	up	7.45248e-26	Leucine-rich repeat-containing protein 40 [Zootermopsis nevadensis]	ERBB2IP, ERBIN; erbb2-interacting protein
		Bta11500	12.446	5.69045	1.12907	up	4.28374e-09	cactus [Rhodnius prolixus]	NFKBIA; NF-kappa-B inhibitor alpha
		Bta04360	0.460963	0.144062	1.67796	up	0.0455301	Hypothetical protein GL50581_2694 [Giardia intestinalis ATCC 50581]	BIRC2_3; baculoviral IAP repeat-containing protein 2/3
		Bta15515	3.53405	11.4529	-1.69632	down	2.3521e-14	PREDICTED: protein LAP2 [Acyrthosiphon pisum]	ERBB2IP, ERBIN; erbb2-interacting protein
