# Supplementary material for: A plant DNA virus replicates in the salivary glands of its insect vector via recruitment of host DNA synthesis machinery
Source: Proc Natl Acad Sci U S A. 2020 Jul 7;117(29):16928–37. doi: 10.1073/pnas.1820132117 (PMC7382290; doi:10.1073/pnas.1820132117)
Supplement: Supplementary File [file pnas.1820132117.sd04.xlsx]

## Sheet: Replication and repair
Dataset S4a. PaLCuCNV regulated genes related to cell cycle, DNA replication and DNA repair
	Cell cycle	Gene ID	PaLCuCNV_FPKM	Non-V_FPKM	Log2(PaLCuCNV_FPKM/Non-V_FPKM)	up/down	P-Value	NR:Description	KEGG:Description
		Bta01927	11.3679	4.68202	1.27977	up	4.33781e-10	Mitotic checkpoint protein BUB3 [Zootermopsis nevadensis]	BUB3; cell cycle arrest protein BUB3
		Bta06714	2.43598	0.504217	2.27239	up	1.11861e-05	PREDICTED: zinc finger protein 774 [Acyrthosiphon pisum]	ZBTB17, MIZ1; zinc finger and BTB domain-containing protein 17
		Bta01852	1.2549	0.072031	4.12281	up	3.03336e-05	PREDICTED: separin [Acyrthosiphon pisum]	ESP1; separase [EC:3.4.22.49]
		Bta15086	5.09342	2.30499	1.14387	up	8.44262e-05	Cullin-1 [Zootermopsis nevadensis]	CUL1, CDC53; cullin 1
		Bta05066	54.3298	162.718	-1.58256	down	1.20127e-169	PREDICTED: protein L-Myc-1b [Megachile rotundata]	MYC; Myc proto-oncogene protein
		Bta07538	5.68396	36.6638	-2.68939	down	5.83367e-76	G2/mitotic-specific cyclin-A [Zootermopsis nevadensis]	CCNA; cyclin A
		Bta15412	19.5617	49.9895	-1.3536	down	2.50693e-42	PREDICTED: G1/S-specific cyclin-E1 [Diaphorina citri]	CCNE; cyclin E
		Bta14003	11.9585	31.4055	-1.39299	down	2.74023e-28	AGAP008118-PA [Anopheles gambiae str. PEST]	CHK1; serine/threonine-protein kinase Chk1 [EC:2.7.11.1]
		Bta01105	13.6563	28.3802	-1.05532	down	3.76097e-17	PREDICTED: uncharacterized protein LOC105456393 isoform X1 [Wasmannia auropunctata]	ASK, DBF4; activator of S phase kinase
		Bta15400	0.664359	5.25827	-2.98455	down	2.04972e-13	DNA-dependent protein kinase catalytic subunit [Zootermopsis nevadensis]	PRKDC; DNA-dependent protein kinase catalytic subunit [EC:2.7.11.1]
		Bta08705	2.58362	8.93185	-1.78957	down	1.6259e-12	Serine-protein kinase ATM [Zootermopsis nevadensis]	ATM, TEL1; ataxia telangiectasia mutated family protein [EC:2.7.11.1]
		Bta01068	2.21453	8.13951	-1.87794	down	3.18246e-12	PREDICTED: cell division cycle protein 20 homolog [Athalia rosae]	CDC20; cell division cycle 20, cofactor of APC complex
		Bta13655	0.295271	3.88968	-3.71954	down	4.04062e-12	hypothetical protein L798_00564, partial [Zootermopsis nevadensis]	APC1; anaphase-promoting complex subunit 1
		Bta01032	0.959629	3.31343	-1.78778	down	1.16181e-05	PREDICTED: mothers against decapentaplegic homolog 4 isoform X3 [Tribolium castaneum]	SMAD4; mothers against decapentaplegic homolog 4
		Bta01526	1.91926	4.53796	-1.24149	down	7.60205e-05	Dual specificity protein kinase TTK [Zootermopsis nevadensis]	TTK, MPS1; serine/threonine-protein kinase TTK/MPS1 [EC:2.7.12.1]
		Bta04828	0.369088	1.44062	-1.96465	down	0.0013121	PREDICTED: cyclin-dependent kinase 7 [Megachile rotundata]	CDK7; cyclin-dependent kinase 7 [EC:2.7.11.22 2.7.11.23]
		Bta11610	0.664359	1.72874	-1.37969	down	0.00473823	PREDICTED: DNA replication licensing factor Mcm2 [Megachile rotundata]	MCM2; DNA replication licensing factor MCM2 [EC:3.6.4.12]
		Bta11465	0.0738177	0.504217	-2.77201	down	0.0119457	DNA replication licensing factor Mcm6 [Zootermopsis nevadensis]	MCM6; DNA replication licensing factor MCM6 [EC:3.6.4.12]
	DNA replication	Gene ID	PaLCuCNV_FPKM	Non-V_FPKM	Log2(PaLCuCNV_FPKM/Non-V_FPKM)	up/down	P-Value	NR:Description	KEGG:Description
		Bta13584	13.2872	5.76248	1.20527	up	1.25943e-10	DNA polymerase delta subunit 2 [Zootermopsis nevadensis]	POLD2; DNA polymerase delta subunit 2
		Bta12751	1.03345	0.0360155	4.8427	up	7.89286e-05	PREDICTED: uncharacterized protein LOC105284948 [Cerapachys biroi]	RFA1, RPA1, rpa; replication factor A1
		Bta11317	4.20761	2.0889	1.01026	up	0.000926838	DNA polymerase epsilon subunit 2 [Zootermopsis nevadensis]	POLE2; DNA polymerase epsilon subunit 2 [EC:2.7.7.7]
		Bta00155	1.10726	3.74561	-1.7582	down	4.41183e-06	PREDICTED: DNA polymerase alpha catalytic subunit [Acyrthosiphon pisum]	POLA1; DNA polymerase alpha subunit A [EC:2.7.7.7]
		Bta11610	0.664359	1.72874	-1.37969	down	0.00473823	PREDICTED: DNA replication licensing factor Mcm2 [Megachile rotundata]	MCM2; DNA replication licensing factor MCM2 [EC:3.6.4.12]
		Bta11465	0.0738177	0.504217	-2.77201	down	0.0119457	DNA replication licensing factor Mcm6 [Zootermopsis nevadensis]	MCM6; DNA replication licensing factor MCM6 [EC:3.6.4.12]
	Mismatch repair	Gene ID	PaLCuCNV_FPKM	Non-V_FPKM	Log2(PaLCuCNV_FPKM/Non-V_FPKM)	up/down	P-Value	NR:Description	KEGG:Description
		Bta13584	13.2872	5.76248	1.20527	up	1.25943e-10	DNA polymerase delta subunit 2 [Zootermopsis nevadensis]	POLD2; DNA polymerase delta subunit 2
		Bta09449	4.35524	1.1525	1.91799	up	1.85482e-07	gag-pol polyprotein, partial [Lasius niger]	MSH6; DNA mismatch repair protein MSH6
		Bta12751	1.03345	0.0360155	4.8427	up	7.89286e-05	PREDICTED: uncharacterized protein LOC105284948 [Cerapachys biroi]	RFA1, RPA1, rpa; replication factor A1
		Bta11161	1.32872	5.04217	-1.92401	down	2.081e-08	PREDICTED: exonuclease 1 [Orussus abietinus]	EXO1; exonuclease 1 [EC:3.1.-.-]
	Nucleotide excision repair	Gene ID	PaLCuCNV_FPKM	Non-V_FPKM	Log2(PaLCuCNV_FPKM/Non-V_FPKM)	up/down	P-Value	NR:Description	KEGG:Description
		Bta13584	13.2872	5.76248	1.20527	up	1.25943e-10	DNA polymerase delta subunit 2 [Zootermopsis nevadensis]	POLD2; DNA polymerase delta subunit 2
		Bta04619	8.56285	3.16937	1.4339	up	3.27926e-09	DNA excision repair protein ERCC-8 [Zootermopsis nevadensis]	ERCC8, CKN1, CSA; DNA excision repair protein ERCC-8
		Bta12751	1.03345	0.0360155	4.8427	up	7.89286e-05	PREDICTED: uncharacterized protein LOC105284948 [Cerapachys biroi]	RFA1, RPA1, rpa; replication factor A1
		Bta11317	4.20761	2.0889	1.01026	up	0.000926838	DNA polymerase epsilon subunit 2 [Zootermopsis nevadensis]	POLE2; DNA polymerase epsilon subunit 2 [EC:2.7.7.7]
		Bta02303	9.22721	22.6898	-1.29808	down	6.81035e-19	DNA repair endonuclease XPF [Zootermopsis nevadensis]	ERCC4, XPF; DNA excision repair protein ERCC-4 [EC:3.1.-.-]
		Bta00950	3.02652	9.21997	-1.6071	down	2.7655e-11	PREDICTED: general transcription factor IIH subunit 1 [Tribolium castaneum]	TFIIH1, GTF2H1, TFB1; transcription initiation factor TFIIH subunit 1
		Bta04828	0.369088	1.44062	-1.96465	down	0.0013121	PREDICTED: cyclin-dependent kinase 7 [Megachile rotundata]	CDK7; cyclin-dependent kinase 7 [EC:2.7.11.22 2.7.11.23]
	Base excision repair	Gene ID	PaLCuCNV_FPKM	Non-V_FPKM	Log2(PaLCuCNV_FPKM/Non-V_FPKM)	up/down	P-Value	NR:Description	KEGG:Description
		Bta14786	25.3195	7.56326	1.74317	up	1.86555e-31	PREDICTED: single-strand selective monofunctional uracil DNA glycosylase isoform X1 [Diaphorina citri]	SMUG1; single-strand selective monofunctional uracil DNA glycosylase [EC:3.2.2.-]
		Bta13584	13.2872	5.76248	1.20527	up	1.25943e-10	DNA polymerase delta subunit 2 [Zootermopsis nevadensis]	POLD2; DNA polymerase delta subunit 2
		Bta03966	1.47635	0.072031	4.35728	up	5.21504e-06	DNA polymerase beta [Zootermopsis nevadensis]	POLB; DNA polymerase beta [EC:2.7.7.7 4.2.99.-]
		Bta11317	4.20761	2.0889	1.01026	up	0.000926838	DNA polymerase epsilon subunit 2 [Zootermopsis nevadensis]	POLE2; DNA polymerase epsilon subunit 2 [EC:2.7.7.7]
		Bta02919	0.590541	4.97014	-3.07318	down	4.41649e-13	PREDICTED: DNA ligase 3 [Tribolium castaneum]	LIG3; DNA ligase 3 [EC:6.5.1.1]
		Bta09496	1.99308	4.46592	-1.16396	down	0.00017422	N-glycosylase/DNA lyase [Zootermopsis nevadensis]	OGG1; N-glycosylase/DNA lyase [EC:3.2.2.- 4.2.99.18]
	Homologous recombination	Gene ID	PaLCuCNV_FPKM	Non-V_FPKM	Log2(PaLCuCNV_FPKM/Non-V_FPKM)	up/down	P-Value	NR:Description	KEGG:Description
		Bta13584	13.2872	5.76248	1.20527	up	1.25943e-10	DNA polymerase delta subunit 2 [Zootermopsis nevadensis]	POLD2; DNA polymerase delta subunit 2
		Bta09010	4.35524	1.36859	1.67006	up	1.91021e-06	DNA repair protein XRCC2 [Zootermopsis nevadensis]	XRCC2; DNA-repair protein XRCC2
		Bta12751	1.03345	0.0360155	4.8427	up	7.89286e-05	PREDICTED: uncharacterized protein LOC105284948 [Cerapachys biroi]	RFA1, RPA1, rpa; replication factor A1
		Bta00815	0.738177	0.072031	3.35728	up	0.00186566	E3 ubiquitin-protein ligase TRIM22 [Myotis davidii]	RAD50; DNA repair protein RAD50 [EC:3.6.-.-]
		Bta09150	0.590541	3.31343	-2.48821	down	9.36144e-08	Crossover junction endonuclease EME1 [Zootermopsis nevadensis]	EME1, MMS4; crossover junction endonuclease EME1 [EC:3.1.22.-]
		Bta12822	0.885812	3.31343	-1.90325	down	5.09659e-06	PREDICTED: DNA repair and recombination protein RAD54-like, partial [Diaphorina citri]	RAD54L, RAD54; DNA repair and recombination protein RAD54 and RAD54-like protein [EC:3.6.4.-]
		Bta00301	0.442906	1.51265	-1.77201	down	0.00195927	DNA repair protein RAD51-like protein 1 [Zootermopsis nevadensis]	RAD51; DNA repair protein RAD51
	Non-homologous end-joining	Gene ID	PaLCuCNV_FPKM	Non-V_FPKM	Log2(PaLCuCNV_FPKM/Non-V_FPKM)	up/down	P-Value	NR:Description	KEGG:Description
		Bta00815	0.738177	0.072031	3.35728	up	0.00186566	E3 ubiquitin-protein ligase TRIM22 [Myotis davidii]	RAD50; DNA repair protein RAD50 [EC:3.6.-.-]
		Bta15400	0.664359	5.25827	-2.98455	down	2.04972e-13	DNA-dependent protein kinase catalytic subunit [Zootermopsis nevadensis]	PRKDC; DNA-dependent protein kinase catalytic subunit [EC:2.7.11.1]

## Sheet: Immune response
Dataset S4b. PaLCuCNV regulated genes related to immune response
	Lysosome	Gene ID	PaLCuCNV_FPKM	Non-V_FPKM	Log2(PaLCuCNV_FPKM/Non-V_FPKM)	up/down	P-Value	NR:Description	KEGG:Description
		Bta11871	146.011	3.16937	5.52574	up	0	Cathepsin F precursor, putative [Pediculus humanus corporis]	CTSF; cathepsin F [EC:3.4.22.41]
		Bta02183	132.134	44.6592	1.56497	up	8.90223e-136	Cathepsin F precursor, putative [Pediculus humanus corporis]	CTSF; cathepsin F [EC:3.4.22.41]
		Bta09612	209.79	100.843	1.05683	up	1.97695e-117	PREDICTED: cathepsin L [Harpegnathos saltator]	CTSL; cathepsin L [EC:3.4.22.15]
		Bta11133	71.3079	24.2745	1.55462	up	3.33365e-73	lysosomal aspartic protease [Culex quinquefasciatus]	CTSD; cathepsin D [EC:3.4.23.5]
		Bta20004	18.0115	0.864372	4.38112	up	1.75722e-55	PREDICTED: putative cysteine proteinase CG12163 isoform X3 [Musca domestica]	CTSF; cathepsin F [EC:3.4.22.41]
		Bta11284	49.2364	17.2874	1.51	up	6.53302e-49	PREDICTED: CD63 antigen-like [Acyrthosiphon pisum]	CD63, MLA1, TSPAN30; CD63 antigen
		Bta12286	15.7232	1.1525	3.77006	up	1.28535e-44	cathepsin B, partial [Riptortus pedestris]	CTSB; cathepsin B [EC:3.4.22.1]
		Bta10997	42.0022	14.6223	1.5223	up	2.0118e-42	Lysosomal aspartic protease [Zootermopsis nevadensis]	CTSD; cathepsin D [EC:3.4.23.5]
		Bta12547	8.48903	0.072031	6.88084	up	7.12112e-28	vacuolar H[+] ATPase subunit [Riptortus pedestris]	ATPeV1H; V-type H+-transporting ATPase subunit H
		Bta09676	8.19376	0.432186	4.2448	up	1.17777e-25	CG12163, isoform B [Drosophila melanogaster]	CTSF; cathepsin F [EC:3.4.22.41]
		Bta10766	11.5156	2.16093	2.41386	up	3.24103e-22	cathepsin B [Haliotis discus hannai]	CTSB; cathepsin B [EC:3.4.22.1]
		Bta00998	5.83159	0.504217	3.53177	up	9.06436e-17	Alpha-N-acetylglucosaminidase [Zootermopsis nevadensis]	NAGLU; alpha-N-acetylglucosaminidase [EC:3.2.1.50]
		Bta14751	4.65051	0.072031	6.01263	up	1.93222e-16	cathepsin B precursor [Araneus ventricosus]	CTSB; cathepsin B [EC:3.4.22.1]
		Bta08697	9.59629	2.30499	2.05771	up	9.9662e-16	cathepsin B, partial [Riptortus pedestris]	CTSB; cathepsin B [EC:3.4.22.1]
		Bta10020	17.2733	7.49123	1.20527	up	2.50449e-13	PREDICTED: protein NPC2 homolog [Fopius arisanus]	NPC2; Niemann-Pick C2 protein
		Bta02748	3.24798	0.144062	4.49478	up	2.07751e-11	PREDICTED: AP-3 complex subunit mu-2 [Plutella xylostella]	AP3M; AP-3 complex subunit mu
		Bta06693	3.10034	0.0360155	6.42766	up	2.12434e-11	PREDICTED: putative cysteine proteinase CG12163 isoform X3 [Musca domestica]	CTSF; cathepsin F [EC:3.4.22.41]
		Bta08951	3.7647	0.576248	2.70777	up	2.83437e-09	cathepsin B, partial [Riptortus pedestris]	CTSB; cathepsin B [EC:3.4.22.1]
		Bta07114	2.36216	0.0360155	6.03535	up	3.79001e-09	hypothetical protein D910_09924 [Dendroctonus ponderosae]	CTSF; cathepsin F [EC:3.4.22.41]
		Bta10767	2.06689	0.0360155	5.8427	up	3.22695e-08	cathepsin B, partial [Riptortus pedestris]	CTSB; cathepsin B [EC:3.4.22.1]
		Bta04900	4.13379	1.08047	1.93581	up	3.13441e-07	PREDICTED: arylsulfatase B-like [Tribolium castaneum]	ARSB; arylsulfatase B [EC:3.1.6.12]
		Bta11458	2.06689	0.216093	3.25774	up	1.19957e-06	PREDICTED: V-type proton ATPase subunit H [Acyrthosiphon pisum]	ATPeV1H; V-type H+-transporting ATPase subunit H
		Bta00746	5.0196	1.80078	1.47895	up	2.7895e-06	vacuolar H[+] ATPase subunit [Riptortus pedestris]	ATPeV1H; V-type H+-transporting ATPase subunit H
		Bta20005	1.10726	0.0360155	4.94224	up	4.42892e-05	CG12163, isoform B [Drosophila melanogaster]	CTSF; cathepsin F [EC:3.4.22.41]
		Bta06334	4.20761	2.01687	1.06088	up	0.000608877	PREDICTED: acid ceramidase-like isoform X1 [Diaphorina citri]	ASAH1; acid ceramidase [EC:3.5.1.23]
		Bta12162	3.39561	1.51265	1.16659	up	0.000839635	Cathepsin O [Zootermopsis nevadensis]	CTSO; cathepsin O [EC:3.4.22.42]
		Bta00927	0.738177	0.072031	3.35728	up	0.00186566	vacuolar H[+] ATPase subunit [Riptortus pedestris]	ATPeV1H; V-type H+-transporting ATPase subunit H
		Bta05455	0.590541	0.072031	3.03535	up	0.00594205	PREDICTED: lysosomal thioesterase PPT2 homolog [Linepithema humile]	PPT; palmitoyl-protein thioesterase [EC:3.1.2.22]
		Bta14666	0.738177	0.144062	2.35728	up	0.00689431	PREDICTED: arylsulfatase B-like [Acyrthosiphon pisum]	ARSB; arylsulfatase B [EC:3.1.6.12]
		Bta10714	0.959629	0.288124	1.73579	up	0.0100367	vacuolar H[+] ATPase subunit [Riptortus pedestris]	ATPeV1H; V-type H+-transporting ATPase subunit H
		Bta01846	0.811994	0.216093	1.90982	up	0.0110434	vacuolar H[+] ATPase subunit [Riptortus pedestris]	ATPeV1H; V-type H+-transporting ATPase subunit H
		Bta02553	43.5524	456.317	-3.38921	down	0	cathepsin B, partial [Riptortus pedestris]	CTSB; cathepsin B [EC:3.4.22.1]
		Bta07152	235.552	635.242	-1.43126	down	0	PREDICTED: pro-cathepsin H [Mandrillus leucophaeus]	CTSH; cathepsin H [EC:3.4.22.16]
		Bta01670	59.2756	142.189	-1.2623	down	7.0235e-106	hypothetical protein LOTGIDRAFT_220528 [Lottia gigantea]	LYPLA3; lysophospholipase III [EC:3.1.1.5]
		Bta02658	17.7162	58.6333	-1.72665	down	5.22286e-70	hypothetical protein LOTGIDRAFT_101222, partial [Lottia gigantea]	GBA, srfJ; glucosylceramidase [EC:3.2.1.45]
		Bta03614	3.91234	15.2706	-1.96465	down	9.22812e-23	vacuolar H[+] ATPase subunit [Riptortus pedestris]	ATPeV1H; V-type H+-transporting ATPase subunit H
		Bta14750	12.6228	28.2362	-1.16151	down	1.1515e-19	cathepsin B [Riptortus pedestris]	CTSB; cathepsin B [EC:3.4.22.1]
		Bta07402	13.8777	30.0369	-1.11397	down	1.43697e-19	hypothetical protein CAEBREN_13576 [Caenorhabditis brenneri]	CTSB; cathepsin B [EC:3.4.22.1]
		Bta13982	0.147635	2.52109	-4.09394	down	7.26606e-09	Chitooligosaccharidolytic beta-N-acetylglucosaminidase [Zootermopsis nevadensis]	HEXA_B; hexosaminidase [EC:3.2.1.52]
		Bta15138	3.24798	7.92341	-1.28658	down	1.43887e-07	vacuolar H[+] ATPase subunit [Riptortus pedestris]	ATPeV1H; V-type H+-transporting ATPase subunit H
		Bta14665	0.147635	2.01687	-3.77201	down	4.02812e-07	PREDICTED: arylsulfatase B-like [Acyrthosiphon pisum]	ARSB; arylsulfatase B [EC:3.1.6.12]
		Bta13128	0.221453	1.80078	-3.02355	down	1.03242e-05	hypothetical protein TcasGA2_TC014478 [Tribolium castaneum]	LYPLA3; lysophospholipase III [EC:3.1.1.5]
		Bta07511	0.442906	2.30499	-2.37969	down	1.12033e-05	hypothetical protein LOTGIDRAFT_220528 [Lottia gigantea]	LYPLA3; lysophospholipase III [EC:3.1.1.5]
		Bta12285	0.0369088	0.648279	-4.13458	down	0.00173237	cathepsin B [Riptortus pedestris]	CTSB; cathepsin B [EC:3.4.22.1]
		Bta06903	0.147635	0.648279	-2.13458	down	0.0135583	PREDICTED: cathepsin L1 [Wasmannia auropunctata]	CTSK; cathepsin K [EC:3.4.22.38]
	Ubiquitin mediated proteolysis	Gene ID	PaLCuCNV_FPKM	Non-V_FPKM	Log2(PaLCuCNV_FPKM/Non-V_FPKM)	up/down	P-Value	NR:Description	KEGG:Description
		Bta06660	33.587	10.2284	1.71532	up	2.31516e-40	Ubiquitin carrier protein E2 28 [Zootermopsis nevadensis]	UBE2D_E, UBC4, UBC5; ubiquitin-conjugating enzyme E2 D/E [EC:2.3.2.23]
		Bta14565	35.4325	14.9825	1.2418	up	8.24375e-27	RING finger protein 37 [Zootermopsis nevadensis]	UBOX5, UIP5; U-box domain-containing protein 5
		Bta05537	20.3737	6.98701	1.54396	up	8.99357e-22	ubiquitin-activating enzyme E1 [Riptortus pedestris]	UBE1, UBA1; ubiquitin-activating enzyme E1 [EC:6.2.1.45]
		Bta04619	8.56285	3.16937	1.4339	up	3.27926e-09	DNA excision repair protein ERCC-8 [Zootermopsis nevadensis]	ERCC8, CKN1, CSA; DNA excision repair protein ERCC-8
		Bta04515	4.87197	1.1525	2.07974	up	6.99407e-09	PREDICTED: probable E3 ubiquitin-protein ligase sinah, partial [Diaphorina citri]	SIAH1; E3 ubiquitin-protein ligase SIAH1 [EC:2.3.2.27]
		Bta15086	5.09342	2.30499	1.14387	up	8.44262e-05	Cullin-1 [Zootermopsis nevadensis]	CUL1, CDC53; cullin 1
		Bta08538	37.2041	96.3055	-1.37216	down	6.8452e-82	PREDICTED: ubiquitin-conjugating enzyme E2 G2 [Tribolium castaneum]	UBE2G2, UBC7; ubiquitin-conjugating enzyme E2 G2 [EC:2.3.2.23]
		Bta01068	2.21453	8.13951	-1.87794	down	3.18246e-12	PREDICTED: cell division cycle protein 20 homolog [Athalia rosae]	CDC20; cell division cycle 20, cofactor of APC complex
		Bta13655	0.295271	3.88968	-3.71954	down	4.04062e-12	hypothetical protein L798_00564, partial [Zootermopsis nevadensis]	APC1; anaphase-promoting complex subunit 1
		Bta02206	1.18108	3.0253	-1.35697	down	0.000438991	E3 ubiquitin-protein ligase RFWD2, partial [Zootermopsis nevadensis]	RFWD2, COP1; E3 ubiquitin-protein ligase RFWD2 [EC:2.3.2.27]
	Phagosome	Gene ID	PaLCuCNV_FPKM	Non-V_FPKM	Log2(PaLCuCNV_FPKM/Non-V_FPKM)	up/down	P-Value	NR:Description	KEGG:Description
		Bta10727	189.859	79.8824	1.24898	up	1.26821e-138	Sec61 alpha 1 subunit [Acyrthosiphon pisum]	SEC61A; protein transport protein SEC61 subunit alpha
		Bta09612	209.79	100.843	1.05683	up	1.97695e-117	PREDICTED: cathepsin L [Harpegnathos saltator]	CTSL; cathepsin L [EC:3.4.22.15]
		Bta12547	8.48903	0.072031	6.88084	up	7.12112e-28	vacuolar H[+] ATPase subunit [Riptortus pedestris]	ATPeV1H; V-type H+-transporting ATPase subunit H
		Bta08844	24.1384	10.3004	1.22862	up	1.74691e-18	Thrombospondin-3 precursor, putative [Pediculus humanus corporis]	THBS2S; thrombospondin 2/3/4/5
		Bta11458	2.06689	0.216093	3.25774	up	1.19957e-06	PREDICTED: V-type proton ATPase subunit H [Acyrthosiphon pisum]	ATPeV1H; V-type H+-transporting ATPase subunit H
		Bta14646	2.5098	0.432186	2.53785	up	2.25096e-06	PREDICTED: scavenger receptor class B member 1-like [Acyrthosiphon pisum]	SCARB1; scavenger receptor class B, member 1
		Bta07916	1.47635	0.0360155	5.35728	up	2.60131e-06	hypothetical protein FF38_09734 [Lucilia cuprina]	TUBA; tubulin alpha
		Bta00746	5.0196	1.80078	1.47895	up	2.7895e-06	vacuolar H[+] ATPase subunit [Riptortus pedestris]	ATPeV1H; V-type H+-transporting ATPase subunit H
		Bta00927	0.738177	0.072031	3.35728	up	0.00186566	vacuolar H[+] ATPase subunit [Riptortus pedestris]	ATPeV1H; V-type H+-transporting ATPase subunit H
		Bta10714	0.959629	0.288124	1.73579	up	0.0100367	vacuolar H[+] ATPase subunit [Riptortus pedestris]	ATPeV1H; V-type H+-transporting ATPase subunit H
		Bta01846	0.811994	0.216093	1.90982	up	0.0110434	vacuolar H[+] ATPase subunit [Riptortus pedestris]	ATPeV1H; V-type H+-transporting ATPase subunit H
		Bta03614	3.91234	15.2706	-1.96465	down	9.22812e-23	vacuolar H[+] ATPase subunit [Riptortus pedestris]	ATPeV1H; V-type H+-transporting ATPase subunit H
		Bta15138	3.24798	7.92341	-1.28658	down	1.43887e-07	vacuolar H[+] ATPase subunit [Riptortus pedestris]	ATPeV1H; V-type H+-transporting ATPase subunit H
		Bta09210	0.0738177	1.80078	-4.60851	down	4.15742e-07	Cytoplasmic dynein 2 heavy chain 1 [Zootermopsis nevadensis]	DYNC2H, DNCH2; dynein heavy chain 2, cytosolic
		Bta03727	2.21453	5.83451	-1.39761	down	1.35011e-06	PREDICTED: hepatocyte growth factor-regulated tyrosine kinase substrate isoform X1 [Apis mellifera]	HGS, HRS, VPS27; hepatocyte growth factor-regulated tyrosine kinase substrate
		Bta09810	0.442906	2.52109	-2.50897	down	2.46636e-06	PREDICTED: scavenger receptor class B member 1 [Acyrthosiphon pisum]	SCARB1; scavenger receptor class B, member 1
		Bta14643	0.0369088	0.648279	-4.13458	down	0.00173237	PREDICTED: scavenger receptor class B member 1 [Acyrthosiphon pisum]	SCARB1; scavenger receptor class B, member 1
		Bta03585	0.590541	1.36859	-1.21258	down	0.015864	PREDICTED: phosphatidylinositol 3-kinase catalytic subunit type 3 [Diaphorina citri]	PIK3C3, VPS34; phosphatidylinositol 3-kinase [EC:2.7.1.137]
		Bta14351	0.0369088	0.360155	-3.28658	down	0.0178574	PREDICTED: tubulin beta chain-like isoform X1 [Lepisosteus oculatus]	TUBB; tubulin beta
	Proteasome	Gene ID	PaLCuCNV_FPKM	Non-V_FPKM	Log2(PaLCuCNV_FPKM/Non-V_FPKM)	up/down	P-Value	NR:Description	KEGG:Description
		Bta06976	32.9965	14.8384	1.15298	up	1.82692e-22	26S proteasome non-ATPase regulatory subunit 11 [Zootermopsis nevadensis]	PSMD11, RPN6; 26S proteasome regulatory subunit N6

## Sheet: Signaling transduction pathway
Dataset S4c. PaLCuCNV regulated genes related to signaling transduction pathway
	PI3K-Akt signaling pathway	Gene ID	PaLCuCNV_FPKM	Non-V_FPKM	Log2(PaLCuCNV_FPKM/Non-V_FPKM)	up/down	P-Value	NR:Description	KEGG:Description
		Bta09051	250.611	123.029	1.02645	up	1.48024e-133	Laminin subunit beta-1 [Zootermopsis nevadensis]	LAMB1; laminin, beta 1
		Bta08844	24.1384	10.3004	1.22862	up	1.74691e-18	Thrombospondin-3 precursor, putative [Pediculus humanus corporis]	THBS2S; thrombospondin 2/3/4/5
		Bta05890	5.46251	0.432186	3.65984	up	3.36864e-16	Laminin subunit alpha, partial [Zootermopsis nevadensis]	LAMA3_5; laminin, alpha 3/5
		Bta13679	6.93886	1.94484	1.83505	up	2.185e-10	PREDICTED: glycogen [starch] synthase [Athalia rosae]	GYS; glycogen(starch) synthase [EC:2.4.1.11]
		Bta07848	12.1799	5.76248	1.07974	up	1.53713e-08	PREDICTED: insulin-like receptor [Fopius arisanus]	IGF1R; insulin-like growth factor 1 receptor [EC:2.7.10.1]
		Bta04465	5.97923	2.23296	1.421	up	7.52855e-07	ras GTP exchange factor, son of sevenless, putative [Pediculus humanus corporis]	SOS; son of sevenless
		Bta12904	0.590541	0.0360155	4.03535	up	0.00271159	PREDICTED: hemocytin [Acyrthosiphon pisum]	VWF; von Willebrand factor
		Bta07103	0.369088	0.072031	2.35728	up	0.0328531	laminin A chain, putative [Pediculus humanus corporis]	LAMA1_2; laminin, alpha 1/2
		Bta14683	1.03345	0.504217	1.03535	up	0.0418338	PREDICTED: guanine nucleotide-binding protein subunit beta-5 [Tribolium castaneum]	GNB5; guanine nucleotide-binding protein subunit beta-5
		Bta05066	54.3298	162.718	-1.58256	down	1.20127e-169	PREDICTED: protein L-Myc-1b [Megachile rotundata]	MYC; Myc proto-oncogene protein
		Bta07846	17.3471	64.1076	-1.8858	down	4.32817e-86	Insulin receptor [Zootermopsis nevadensis]	INSR; insulin receptor [EC:2.7.10.1]
		Bta10096	32.6274	70.9506	-1.12073	down	1.43659e-44	PREDICTED: laminin subunit alpha-1 [Acyrthosiphon pisum]	LAMA1_2; laminin, alpha 1/2
		Bta15412	19.5617	49.9895	-1.3536	down	2.50693e-42	PREDICTED: G1/S-specific cyclin-E1 [Diaphorina citri]	CCNE; cyclin E
		Bta03416	1.91926	8.06748	-2.07157	down	1.389e-13	PREDICTED: serine/threonine-protein phosphatase 2A 56 kDa regulatory subunit epsilon isoform isoform X2 [Wasmannia auropunctata]	PPP2R5; serine/threonine-protein phosphatase 2A regulatory subunit B'
		Bta05535	0.664359	4.10577	-2.62762	down	1.05506e-09	PREDICTED: uncharacterized protein LOC100888373 [Strongylocentrotus purpuratus]	PPP2R5; serine/threonine-protein phosphatase 2A regulatory subunit B'
		Bta13438	6.93886	14.4062	-1.05392	down	1.71556e-09	Phosphatidylinositol-4,5-bisphosphate 3-kinase catalytic subunit delta isoform [Zootermopsis nevadensis]	PIK3C; phosphatidylinositol-4,5-bisphosphate 3-kinase [EC:2.7.1.153]
		Bta08739	0.516724	3.52952	-2.77201	down	5.67354e-09	PREDICTED: serine/threonine-protein phosphatase 2A 56 kDa regulatory subunit epsilon isoform [Mesocricetus auratus]	PPP2R5; serine/threonine-protein phosphatase 2A regulatory subunit B'
		Bta10097	3.54325	7.27513	-1.0379	down	1.69078e-05	Laminin subunit alpha-1, partial [Zootermopsis nevadensis]	LAMA1_2; laminin, alpha 1/2
		Bta08093	0.147635	1.36859	-3.21258	down	6.55206e-05	PREDICTED: serine/threonine-protein phosphatase 2A 56 kDa regulatory subunit alpha isoform isoform X4 [Haliaeetus leucocephalus]	PPP2R5; serine/threonine-protein phosphatase 2A regulatory subunit B'
	MAPK signaling pathway	Gene ID	PaLCuCNV_FPKM	Non-V_FPKM	Log2(PaLCuCNV_FPKM/Non-V_FPKM)	up/down	P-Value	NR:Description	KEGG:Description
		Bta06076	5.16724	0.432186	3.57967	up	3.46739e-15	heat shock protein [Phenacoccus solenopsis]	HSPA1_8; heat shock 70kDa protein 1/8
		Bta14159	3.32179	0.360155	3.20527	up	1.38159e-09	PREDICTED: serum response factor homolog [Diaphorina citri]	SRF; serum response factor
		Bta04465	5.97923	2.23296	1.421	up	7.52855e-07	ras GTP exchange factor, son of sevenless, putative [Pediculus humanus corporis]	SOS; son of sevenless
		Bta04643	1.69781	0.504217	1.75155	up	0.00126343	dual specificity protein phosphatase, putative [Pediculus humanus corporis]	DUSP, MKP; dual specificity MAP kinase phosphatase [EC:3.1.3.16 3.1.3.48]
		Bta10827	0.738177	0.216093	1.77231	up	0.0177062	Voltage-dependent calcium channel subunit alpha-2/delta-3 [Zootermopsis nevadensis]	CACNA2D3; voltage-dependent calcium channel alpha-2/delta-3
		Bta10722	1.84544	150.113	-6.34594	down	0	PREDICTED: serine/threonine-protein phosphatase 5 isoform X2 [Nasonia vitripennis]	PPP5C; serine/threonine-protein phosphatase 5 [EC:3.1.3.16]
		Bta05066	54.3298	162.718	-1.58256	down	1.20127e-169	PREDICTED: protein L-Myc-1b [Megachile rotundata]	MYC; Myc proto-oncogene protein
		Bta10721	2.06689	19.0162	-3.20169	down	2.65504e-47	protein phosphatase-5 [Riptortus pedestris]	PPP5C; serine/threonine-protein phosphatase 5 [EC:3.1.3.16]
		Bta14253	22.1453	45.9558	-1.05325	down	1.03885e-26	PREDICTED: LOW QUALITY PROTEIN: protein kinase C, brain isozyme-like [Tribolium castaneum]	CPKC; classical protein kinase C [EC:2.7.11.13]
		Bta05706	3.61707	9.14794	-1.33863	down	6.35586e-09	hypothetical protein DAPPUDRAFT_307021 [Daphnia pulex]	NF1; neurofibromin 1
		Bta09027	1.77162	4.39389	-1.31043	down	5.1034e-05	PREDICTED: voltage-dependent T-type calcium channel subunit alpha-1G-like isoform X2 [Camponotus floridanus]	CACNA1H; voltage-dependent calcium channel T type alpha-1H
		Bta00544	0.0369088	0.432186	-3.54962	down	0.00992692	PREDICTED: ribosomal protein S6 kinase alpha-5-like [Diaphorina citri]	MSK1, RPS6KA5; ribosomal protein S6 kinase alpha-5 [EC:2.7.11.1]
		Bta12083	0.516724	1.08047	-1.06419	down	0.0365038	Mitogen-activated protein kinase kinase kinase 7 [Zootermopsis nevadensis]	MAP3K7, TAK1; mitogen-activated protein kinase kinase kinase 7 [EC:2.7.11.25]
	TGF-beta signaling pathway	Gene ID	PaLCuCNV_FPKM	Non-V_FPKM	Log2(PaLCuCNV_FPKM/Non-V_FPKM)	up/down	P-Value	NR:Description	KEGG:Description
		Bta10889	7.67704	2.0889	1.87781	up	1.2752e-11	PREDICTED: ras-like GTP-binding protein Rho1 isoform X2 [Ceratosolen solmsi marchali]	RHOA; Ras homolog gene family, member A
		Bta15086	5.09342	2.30499	1.14387	up	8.44262e-05	Cullin-1 [Zootermopsis nevadensis]	CUL1, CDC53; cullin 1
		Bta07211	0.959629	0.144062	2.73579	up	0.0013853	Dorsal-ventral patterning protein Sog, partial [Zootermopsis nevadensis]	CHRD; chordin
		Bta05200	0.590541	0.0360155	4.03535	up	0.00271159	PREDICTED: follistatin-A-like [Acyrthosiphon pisum]	FST; follistatin
		Bta14862	0.369088	0.072031	2.35728	up	0.0328531	PREDICTED: uncharacterized protein LOC100165611 isoform X2 [Acyrthosiphon pisum]	SMAD1; mothers against decapentaplegic homolog 1
		Bta05066	54.3298	162.718	-1.58256	down	1.20127e-169	PREDICTED: protein L-Myc-1b [Megachile rotundata]	MYC; Myc proto-oncogene protein
		Bta15780	0.442906	3.2414	-2.87154	down	1.27844e-08	PREDICTED: integrator complex subunit 8 [Bombus impatiens]	SMAD1; mothers against decapentaplegic homolog 1
		Bta11802	0.295271	2.59312	-3.13458	down	1.03793e-07	PREDICTED: dorsal-ventral patterning protein Sog [Linepithema humile]	CHRD; chordin
		Bta01032	0.959629	3.31343	-1.78778	down	1.16181e-05	PREDICTED: mothers against decapentaplegic homolog 4 isoform X3 [Tribolium castaneum]	SMAD4; mothers against decapentaplegic homolog 4
		Bta12856	1.69781	3.81765	-1.16901	down	0.000439972	Bone morphogenetic protein receptor type-2 [Zootermopsis nevadensis]	BMPR2; bone morphogenetic protein receptor type-2 [EC:2.7.11.30]
	Apoptosis	Gene ID	PaLCuCNV_FPKM	Non-V_FPKM	Log2(PaLCuCNV_FPKM/Non-V_FPKM)	up/down	P-Value	NR:Description	KEGG:Description
		Bta06906	20.8166	7.56326	1.46065	up	1.39182e-20	PREDICTED: serine/threonine-protein kinase pelle-like [Acyrthosiphon pisum]	IRAK1; interleukin-1 receptor-associated kinase 1 [EC:2.7.11.1]
		Bta08705	2.58362	8.93185	-1.78957	down	1.6259e-12	Serine-protein kinase ATM [Zootermopsis nevadensis]	ATM, TEL1; ataxia telangiectasia mutated family protein [EC:2.7.11.1]
		Bta13438	6.93886	14.4062	-1.05392	down	1.71556e-09	Phosphatidylinositol-4,5-bisphosphate 3-kinase catalytic subunit delta isoform [Zootermopsis nevadensis]	PIK3C; phosphatidylinositol-4,5-bisphosphate 3-kinase [EC:2.7.1.153]
		Bta02506	1.99308	4.03374	-1.01712	down	0.00107677	PREDICTED: cAMP-dependent protein kinase type I regulatory subunit isoform X1 [Tribolium castaneum]	PRKAR; cAMP-dependent protein kinase regulator
	NF-kappa B signaling pathway	Gene ID	PaLCuCNV_FPKM	Non-V_FPKM	Log2(PaLCuCNV_FPKM/Non-V_FPKM)	up/down	P-Value	NR:Description	KEGG:Description
		Bta06906	20.8166	7.56326	1.46065	up	1.39182e-20	PREDICTED: serine/threonine-protein kinase pelle-like [Acyrthosiphon pisum]	IRAK1; interleukin-1 receptor-associated kinase 1 [EC:2.7.11.1]
		Bta07958	0.959629	0.288124	1.73579	up	0.0100367	phospholipase C gamma 1 [Helicoverpa armigera]	PLCG2; phosphatidylinositol phospholipase C, gamma-2 [EC:3.1.4.11]
		Bta08705	2.58362	8.93185	-1.78957	down	1.6259e-12	Serine-protein kinase ATM [Zootermopsis nevadensis]	ATM, TEL1; ataxia telangiectasia mutated family protein [EC:2.7.11.1]
		Bta12083	0.516724	1.08047	-1.06419	down	0.0365038	Mitogen-activated protein kinase kinase kinase 7 [Zootermopsis nevadensis]	MAP3K7, TAK1; mitogen-activated protein kinase kinase kinase 7 [EC:2.7.11.25]
	NOD-like receptor signaling pathway	Gene ID	PaLCuCNV_FPKM	Non-V_FPKM	Log2(PaLCuCNV_FPKM/Non-V_FPKM)	up/down	P-Value	NR:Description	KEGG:Description
		Bta01201	2.43598	0.72031	1.75781	up	0.000160648	Leucine-rich repeat-containing protein 40 [Zootermopsis nevadensis]	ERBB2IP, ERBIN; erbb2-interacting protein
		Bta15515	5.09342	11.4529	-1.16901	down	5.14232e-09	PREDICTED: protein LAP2 [Acyrthosiphon pisum]	ERBB2IP, ERBIN; erbb2-interacting protein
		Bta12083	0.516724	1.08047	-1.06419	down	0.0365038	Mitogen-activated protein kinase kinase kinase 7 [Zootermopsis nevadensis]	MAP3K7, TAK1; mitogen-activated protein kinase kinase kinase 7 [EC:2.7.11.25]
