# Supplementary material for: A plant DNA virus replicates in the salivary glands of its insect vector via recruitment of host DNA synthesis machinery
Source: Proc Natl Acad Sci U S A. 2020 Jul 7;117(29):16928–37. doi: 10.1073/pnas.1820132117 (PMC7382290; doi:10.1073/pnas.1820132117)
Supplement: Supplementary File [file pnas.1820132117.sd05.xlsx]

## Sheet: TYLCV VS Non-V
Dataset S5a. Verification of selected TYLCV-regulated genes by qRT-PCR
Gene ID*	log2 Fold change_RNA-seq	log2 Fold change_qRT-PCR	concordant up	concordant down	upRNA-seq,downqRT-PCR†	downRNA-seq,upqRT-PCR‡
Bta11871	4.73948	4.6946	YES
Bta14751	7.80036	5.33037	YES
Bta13439	-2.9659	-6.06315		YES
Bta05537	2.28425	1.69759	YES
Bta06660	1.24246	1.72986	YES
Bta13655	-1.07693	-0.37869		YES
Bta10727	1.10595	0.849243	YES
Bta07916	5.99989	12.6221	YES
Bta06976	1.58641	1.36437	YES
Bta02238	1.46673	0.612746	YES
Bta08093	2.11186	-0.924554			YES
Bta15381	1.44664	1.52799	YES
Bta05066	-1.57476	0.3101				YES
Bta04642	1.10368	0.243123	YES
Bta11137	2.13739	0.320904	YES
Bta04643	1.60757	0.728999	YES
Bta10722	-3.19067	-5.13925		YES
Bta10889	2.14191	0.97266	YES
Bta06164	2.22011	2.07354	YES
Bta06750	1.80082	1.18067	YES
Bta07538	-3.34393	-1.57416		YES
Bta13584	1.92589	2.27507	YES
Bta13597	1.26292	-0.153553			YES
Bta14636	1.56549	1.3029	YES
Bta11120	3.4767	2.45455	YES
Bta09449	2.97564	0.88465	YES
Bta04570	1.33373	0.440109	YES
Bta07235	2.8	3.18155	YES
Bta04619	1.6	-0.158543			YES
Bta10293	1.54868	2.24409	YES
Bta09424	1.093	0.757202	YES
Bta00815	3.90035	2.65121	YES
		Total	24	4	3	1	32
* genes were selected from virus-regulated genes related to cell cycle, DNA replication, DNA repair, immune response and signal transduction pathway
† genes up-regulated in RNA-seq analysis were down-regualted in qRT-PCR assay
‡ genes down-regulated in RNA-seq analysis were up-regualted in qRT-PCR assay

## Sheet: PaLCuCNV VS Non-V
Dataset S5b. Verification of selected PaLCuCNV-regulated genes by qRT-PCR
Gene ID*	log2 Fold change_DEG	log2 Fold change_qPCR	concordant up	concordant down	upRNA-seq,downqRT-PCR†	downRNA-seq,upqRT-PCR‡
Bta11871	5.52574	6.48266	YES
Bta14751	6.01263	5.89616	YES
Bta05537	1.54396	2.13518	YES
Bta06660	1.71532	2.33918	YES
Bta13655	-3.71954	-0.108585		YES
Bta10727	1.24898	1.97812	YES
Bta07916	5.35728	13.0096	YES
Bta06976	1.15298	1.6858	YES
Bta08093	-3.21258	-1.77735		YES
Bta05066	-1.58256	0.0765155				YES
Bta15412	-1.3536	1.14366				YES
Bta05535	-2.62762	0.613082				YES
Bta04643	1.75155	1.45752	YES
Bta10722	-6.34594	-7.57474		YES
Bta08705	-1.78957	-5.06595		YES
Bta10889	1.87781	1.47295	YES
Bta07538	-2.68939	-0.706993		YES
Bta13584	1.20527	2.74434	YES
Bta00155	-1.7582	-0.731068		YES
Bta09449	1.91799	2.36966	YES
Bta04619	1.4339	0.333887	YES
Bta00815	3.35728	3.9608	YES
		Total	13	6	0	3	22
* genes were selected from virus-regulated genes related to cell cycle, DNA replication, DNA repair, immune response and signal transduction pathway
† genes up-regulated in RNA-seq analysis were down-regualted in qRT-PCR assay
‡ genes down-regulated in RNA-seq analysis were up-regualted in qRT-PCR assay
