# Supplementary material for: A plant DNA virus replicates in the salivary glands of its insect vector via recruitment of host DNA synthesis machinery
Source: Proc Natl Acad Sci U S A. 2020 Jul 7;117(29):16928–37. doi: 10.1073/pnas.1820132117 (PMC7382290; doi:10.1073/pnas.1820132117)
Supplement: Supplementary File [file pnas.1820132117.sd06.xlsx]

## Sheet: Main primers and probes
Dataset S6a. The main primers and probes used in this study
Primer or Probe name*	Sequence (5'-3')†	Purpose
qTYLCV V1-F	GAAGCGACCAGGCGATATAA	q(RT)-PCR for TYLCV V1
qTYLCV V1-R	GGAACATCAGGGCTTCGATA
qTYLCV V2-F	TCTGTTCACGGATTTCGTTG	q-PCR for TYLCV V2
qTYLCV V2-R	GCTGTCGAAGTTCAGCCTTC
qTYLCV-C1-F	CAGCAATCTGCCAACGACGC	qRT-PCR for TYLCV C1
qTYLCV-C1-R	GGCGACCCACTCGTCAAGTT
qTYLCV-C3-F	TGAGGCTGTAATGTCGTCCA	q(RT)-PCR for TYLCV C3
qTYLCV-C3-R	GCTCCTCAAGCAGAGAATGG
TYLCV-OVS-TAG	AGTTTAAGAACCCTTCCCGCGAAGGCTGAACTTCGACAGC	q-PCR for TYLCV complementary-sense DNA
TYLCV-OCS	GGACTTTACATGGGCCTTCAC
TAG	AGTTTAAGAACCCTTCCCGC
qPaLCuCNV-V1-F	GACCCGCCGATATAGTCATT	q(RT)-PCR for PaLCuCNV V1
qPaLCuCNV-V1-R	GTTTGTGACGAGGACAGTGG
qPaLCuCNV-C1-F	CTCCCCAAGCAGGTCAGCAC	qRT-PCR for PaLCuCNV C1
qPaLCuCNV-C1-R	CCGCTGGTTTGGACCCTGAA
qPaLCuCNV-C3-F	TCCCAACGCTTTCCTCAGGT	qRT-PCR for PaLCuCNV C3
qPaLCuCNV-C3-R	TCAATGCGAGAGTGGCGTGT
PaLCuCNV-OVS-TAG	AGTTTAAGAACCCTTCCCGCGACCCGCCGATATAGTCATT	q-PCR for PaLCuCNV complementary-sense DNA
PaLCuCNV-OCS	GTTTGTGACGAGGACAGTGG
TAG	AGTTTAAGAACCCTTCCCGC
qWhitefly-Actin-F	TCTTCCAGCCATCCTTCTTG	q(RT)-PCR for whitefly β-Actin
qWhitefly-Actin-R	CGGTGATTTCCTTCTGCATT
qTomato-Actin-F	TGGAGGATCC ATCCTTGCATCAC	q-PCR for tomato Actin
qTomato-Actin-R	TCGCCCTTTG AAATCCACATCTGC
qCotton-Actin-F	TTGCAGACCGTATGAGCAAG	q-PCR for cotton Actin
qCotton-Actin-R	ATCCTCCGATCCAGACACTG
qPCNA-F	GAAGGCGCAAGATAACGCTGA	qRT-PCR for whitefly PCNA
qPCNA-R	TGAGCCGATGTCGCCAGCT
qPolδS2-F	TGCCTCTACCAAAGCGGACT	qRT-PCR for whitefly DNA polymerase δ subunit 2
qPolδS2-R	GCTTGCCAAGAACAGCCACG
qPolδS3-F	ACGTAACGCGACCACTGCAA	qRT-PCR for whitefly DNA polymerase δ subunit 3
qPolδS3-R	TGGACGGCTGAGCTGGTTTC
PCNA-RNAi-F	T7-TGAAGGCGCAAGATAACGCTGA	Whitefly PCNA dsRNA synthesis
PCNA-RNAi-R	T7-ATTTGCTGAGCCGATGTCGC
PolδS2-RNAi-F	T7-ATGCTGGCCCTCTCCCACAA	Whitefly DNA polymerase δ subunit 2 dsRNA synthesis
PolδS2-RNAi-R	T7-CGAGCGGCAAGAAGATTCGC
PolδS3-RNAi-F	T7-ACACTGCCTAAGGCTACACCCA	Whitefly DNA polymerase δ subunit 3 dsRNA synthesis
PolδS3-RNAi-R	T7-TGGATGTGCAACTACTGGAGACA
gfp-RNAi-F	T7-CTCGTGACCACCCTGACCTAC	dsgfp synthesis
gfp-RNAi-R	T7-GTTCACCTTGATGCCGTTCTT
TYLCV Rep-GST-F	CGGGATCCATGCCTCGTT TATTTAAAA	Expression of TYLCV Rep in E. coli (BamH I site is underlined)
TYLCV Rep-GST-R	CGCTCGAGTTACGCCTTATTGGTTTGT	Expression of TYLCV Rep in E. coli (Xho I site is underlined)
PaLCuCNV Rep-GST-F	CGGGATCCATGCCTCAACCAAAAAAATT	Expression of PaLCuCNV Rep in E. coli (BamH I site is underlined)
PaLCuCNV Rep-GST-R	TCCCCCGGGTTAGCTATTTTGTGTTGCAC	Expression of PaLCuCNV Rep in E. coli (sma I site is underlined)
PCNA-His-F	CGGAGCTCATGTTCGAAGCAAGATTAG	Expression of whitefly PCNA in E. coli (Sac I site is underlined)
PCNA-His-R	CGCTCGAGCTAATTGTTTTCATCCTCT	Expression of whitefly PCNA in E. coli (Xho I site is underlined)
TYLCV vV1	Cy3-GGAACATCAGGGCTTCGATA	FISH of TYLCV virion-sense strand
TYLCV cC1	Cy3-GCTCGTAGAGGGTGACGAAG	FISH of TYLCV complementary-sense strand
PaLCuCNV cC1	Cy3-CAGCGGCACCACTCACATTC	FISH of PaLCuCNV complementary-sense DNA strand
PaLCuCNV SB-F	GTCATTTCCACTCCCGCATC	Amplification of templicate for PaLCuCNV DNA probe synthesis
PaLCuCNV SB-R	ACAACCTGAGGAAAGCGTTG
TYLCV SB-F	GAAGGTTCGCCGAAGGCTGA	Amplification of templicate for TYLCV DNA probe synthesis
TYLCV SB-R	ACAGCCTCAGACTGGTCGTT
*Additional primers provided on request.
†T7, 5ˊ-TAATACGACTCACTATAGG-3ˊ

## Sheet: RNA-seq data varification
Dataset S6b. Primers used for RNA-seq data varification
Genes*	Forward (5'-3')	Reverse (5'-3')
Bta11871	CTGCATGGGAGGCTGGATGG	GACGACGGCAACGGAGAGAG
Bta14751	GCCGCAGTGCTCCGATACAT	CGTTTTCGGTCCCCCAACCA
Bta13439	TACGCGTTTGGGGAGGAGGA	CCTCAACAGCCACGCTCGAT
Bta05537	CCGCCAGGCTATCGCAGAAA	ACGGCGTGATGCGCAGATTA
Bta06660	ACTTAGCACTCCCCGTCCGT	GAGGCACGTGAGATCGGAGC
Bta13655	CTCCTGCTTCGCCTGTCGAG	TCCTCCCTTGGGGTTCCCTG
Bta10727	GCTGGCGTCTGTCTGCTGAT	GCCTCACGTAGAGCACGGAC
Bta07916	GCCCTCCGACAAGACCATCG	TCCGGTCGAGGACGAGATCC
Bta06976	CAGAGCCAAGGAGCAAGGCA	TCCAGGGACTGACGCAGGAA
Bta02238	AAAAGGTGGCTGCCCATGCT	ATGCGCGTCTGATGAAGCCA
Bta08093	ACAATCCTCTGTCCCCGCCT	TGGGTTCCCACGCTTTTGCT
Bta15381	ACCACCCGGCGACCATAAAC	TGAAGCTCGGAAGGTCGCAC
Bta05066	CGGACAGGCGATCCTTCCAC	GCGAGCGTTTCTTGTGCTCG
Bta04642	CACTCCGCAGGTGATCCGAC	GAGCCACTGTGCTCAGCGAT
Bta11137	CAATGCCGCAACGGCCAATA	TCGGCCGAATGATCCTGTGC
Bta04643	TGCCCCTCATGGGACTGAGA	AACTGAGCTGTCGCAGCGTT
Bta10722	TGGTGTGTGCACTCCGTCAC	GGGCCCGAATTGGATGGAGG
Bta10889	CATCGTGGGTGACGGTGCTT	TCTTGCCCAGCGGTATCCCA
Bta06164	GTATGGTCCTTGGCTCCGCC	AGTCCTGCGTGCTGTTGGAG
Bta06750	TGCGGGTCTCTGAACCTCGT	CGACTGGTGACACGGCCTTT
Bta07538	CCGTCATGTGCAGTCTGCCT	TGCTGAGCAGGCGATAACCG
Bta13584	GCTGGCCCTCTCCCACAAAT	CGAGCGGCAAGAAGATTCGC
Bta13597	CAGCTGCTGAAGTGGGTGCT	GCGGTCTGGTGCTTTTGCAG
Bta14636	GGACCACCGGGTGTTGGAAA	CGCCATCGGTCATGCTGTCT
Bta11120	CCACGGTGCCGTCTCCTTTT	AGCGCTGCCGAACAAAGTCT
Bta09449	ACGCAGCCACTTTGGTCGAA	TTTCCCGCCCCGACACTTTC
Bta04570	TCACAGCCGCAGTTTCAGCA	GTGGCACCACCAGTGAGACC
Bta04619	GCAACCGGAGGCTCTGACTC	GTAGCCATCATGCGCTCGGT
Bta07235	AGTTGGGTTTTGGAGGCGCA	AGCCAGGCCTCAAGTGCAAG
Bta15412	TGCTTGTCTGCTGGCTCCAC	ACCTGCGAGTCTGAAGGGGT
Bta05535	TGCCCTACCTCTACAAGACGCA	GGACCCTGCATCTGCAACCA
Bta00155	TTGTCCGGCGAGATTGGTCG	CAACCTGGACATGCGGCAGA
Bta08705	GCGCCTATCCAACTGGTCCC	CAGGCTGGCCGATGACAGAG
Bta10293	ACCCTGAAGGTGCCAAAGCC	GCTGCTCTTCGTCGCTCCAT
Bta09424	CCGGCGACCGAATTGAAAGC	ACAAGCTCGTCCATGGTCCT
Bta00815	TGGTGGTTGCGGTAACGGTC	GCCTTTGTGTCCATCGTGGC
*gene ID from whitefly genome database (http://www.whiteflygenomics.org/)
